# Supplementary material for: N-Benzyl-2-(2,6-dichloro­phen­oxy)­acetamide
Source: Acta Crystallogr Sect E Struct Rep Online. 2008 Jul 26;64(Pt 8):o1610. doi: 10.1107/S1600536808022514 (PMC2962222; doi:10.1107/S1600536808022514)
Supplement: Supplementary file 2 [file e-64-o1610-Isup2.hkl]

# 
# h,k,l, Fc-squared, Fo-squared, sigma(Fo-squared) and status flag 
# 
data_I
_shelx_title ' zh in Pbca' 
_shelx_refln_list_code          4 
_shelx_F_calc_maximum      244.29 
_exptl_crystal_F_000      1280.00 
_reflns_d_resolution_high  0.7686 
 
loop_ 
 _symmetry_equiv_pos_as_xyz 
 'x, y, z' 
 '-x+1/2, -y, z+1/2' 
 '-x, y+1/2, -z+1/2' 
 'x+1/2, -y+1/2, -z' 
 '-x, -y, -z' 
 'x-1/2, y, -z-1/2' 
 'x, -y-1/2, z-1/2' 
 '-x-1/2, y-1/2, z' 
 
_cell_length_a    14.8886 
_cell_length_b     8.6579 
_cell_length_c    22.9867 
_cell_angle_alpha  90.000 
_cell_angle_beta   90.000 
_cell_angle_gamma  90.000 
 
_shelx_F_squared_multiplier     1.000 
 
loop_ 
 _refln_index_h 
 _refln_index_k 
 _refln_index_l 
 _refln_F_squared_calc 
 _refln_F_squared_meas 
 _refln_F_squared_sigma 
 _refln_observed_status 
   4   0   0    27961.10    23238.20   2143.09 o 
   6   0   0     3630.37     3385.37     47.61 o 
   8   0   0      424.68      431.20     13.32 o 
  10   0   0     7913.46     8098.44    156.03 o 
  12   0   0      965.84      953.62     37.40 o 
  14   0   0     1474.43     1438.06     44.36 o 
  16   0   0       25.28       28.74     17.99 o 
  18   0   0       20.22       47.86     22.90 o 
   2   1   0     1590.34      811.56     21.61 o 
   4   1   0    55653.76    50124.71    593.89 o 
   6   1   0     6127.46     5927.40     89.63 o 
   8   1   0     1346.08     1330.02     36.10 o 
  10   1   0       82.19       72.04      6.37 o 
  12   1   0        0.35        3.50      5.94 o 
  14   1   0      557.25      541.59     23.55 o 
  16   1   0       27.64       21.78     13.06 o 
  18   1   0        7.77       -3.98     16.31 o 
   0   2   0    32270.61    29203.15    582.38 o 
   2   2   0    43494.81    41129.22    817.77 o 
   4   2   0      477.62      498.34     12.79 o 
   6   2   0      723.14      804.32     12.63 o 
   8   2   0     2525.31     2545.94     29.39 o 
  10   2   0      966.74      881.97     21.09 o 
  12   2   0      277.36      334.88     14.90 o 
  14   2   0      358.83      299.75     18.98 o 
  16   2   0        2.50        1.73     10.82 o 
  18   2   0       40.49       18.51     16.30 o 
   2   3   0     1236.49     1171.71     42.56 o 
   4   3   0       15.71       17.22      5.75 o 
   6   3   0     8213.14     8131.40     90.70 o 
   8   3   0       35.11       27.94      5.03 o 
  10   3   0       99.65       88.56      9.98 o 
  12   3   0       80.62       80.58     15.20 o 
  14   3   0        6.07        5.67     11.80 o 
  16   3   0       36.93       37.90     16.12 o 
  18   3   0        2.81      -17.12     17.12 o 
   0   4   0      487.79      567.04     26.74 o 
   2   4   0     6107.72     5907.90     97.14 o 
   4   4   0      594.18      579.05     16.24 o 
   6   4   0     3543.06     3546.51     46.91 o 
   8   4   0     2324.57     2343.68     43.42 o 
  10   4   0       19.35       20.87      9.55 o 
  12   4   0      334.81      375.82     25.33 o 
  14   4   0        9.09        8.29     16.07 o 
  16   4   0        2.83       25.24     15.55 o 
  18   4   0        0.77      -14.85     20.63 o 
   2   5   0     4458.74     4699.01    166.82 o 
   4   5   0      319.37      262.68     15.29 o 
   6   5   0      178.78      191.79     18.22 o 
   8   5   0      135.81      155.84     11.83 o 
  10   5   0      189.38      185.81     19.02 o 
  12   5   0       90.43       91.41     23.44 o 
  14   5   0       25.63       22.98     14.62 o 
  16   5   0       34.70       43.80     17.77 o 
   0   6   0      324.68      293.03     24.09 o 
   2   6   0      733.77      636.81     31.14 o 
   4   6   0      114.80      112.21     17.37 o 
   6   6   0      827.99      877.25     24.87 o 
   8   6   0        8.05       14.13      7.99 o 
  10   6   0       19.40       -8.43      9.44 o 
  12   6   0      418.24      429.04     62.22 o 
  14   6   0        3.45      -12.25     12.45 o 
  16   6   0        0.43        4.18     14.53 o 
   2   7   0       22.65        9.36      9.49 o 
   4   7   0        1.82       -0.85      6.42 o 
   6   7   0      286.00      299.39     23.41 o 
   8   7   0      289.35      283.61     28.52 o 
  10   7   0       22.17       17.16     11.44 o 
  12   7   0       45.25       55.33     16.02 o 
  14   7   0        1.93        9.69     18.61 o 
   0   8   0      648.78      678.58     42.29 o 
   2   8   0      368.89      337.55     32.46 o 
   4   8   0      468.53      509.19     24.54 o 
   6   8   0      162.99      192.86     19.40 o 
   8   8   0       10.73        3.71     15.85 o 
  10   8   0      158.15      158.41     24.66 o 
  12   8   0       71.37       38.18     16.55 o 
   2   9   0       19.58       21.82     11.11 o 
   4   9   0       26.53       28.24      9.36 o 
   6   9   0        9.13       11.94     18.69 o 
   8   9   0       23.90       -2.65     20.47 o 
  10   9   0        2.98        1.03     14.91 o 
   0  10   0       37.83       51.04     21.77 o 
   2  10   0       74.61       68.33     15.67 o 
   4  10   0       39.06       56.98     23.82 o 
   6  10   0       29.20       20.15     21.07 o 
   2  11   0       23.11       17.07     20.53 o 
   1   1   1     9555.74     9122.79     93.17 o 
   2   1   1     3680.58     3628.14     39.52 o 
   3   1   1     4808.30     5063.17     39.14 o 
   4   1   1      827.20      830.16      9.36 o 
   5   1   1       96.88      107.38      3.27 o 
   6   1   1      404.18      411.55      6.80 o 
   7   1   1      263.45      310.74      6.25 o 
   8   1   1      181.19      188.30      4.67 o 
   9   1   1      515.90      583.42      8.28 o 
  10   1   1      130.94      139.23      5.57 o 
  11   1   1       79.24       88.77      5.63 o 
  12   1   1     1165.30     1098.27     17.97 o 
  13   1   1       40.14       43.05      6.43 o 
  14   1   1       35.39       36.35      6.56 o 
  15   1   1       48.63       41.90      9.42 o 
  16   1   1       41.68       35.57      8.96 o 
  17   1   1        0.00       -8.27      8.27 o 
  18   1   1       16.08        6.64      9.61 o 
  19   1   1       14.89       10.78     11.04 o 
   0   2   1        7.39        0.43      3.20 o 
   1   2   1     2741.04     2780.02     38.23 o 
   2   2   1     1564.25     1525.16     15.62 o 
   3   2   1    20469.12    19958.86    153.11 o 
   4   2   1     1439.38     1388.09     14.57 o 
   5   2   1     1687.84     1832.04     19.80 o 
   6   2   1      450.17      479.26      7.96 o 
   7   2   1     3121.82     3169.40     28.15 o 
   8   2   1      692.54      710.22     10.97 o 
   9   2   1      221.75      207.55      6.72 o 
  10   2   1      216.36      211.88      8.65 o 
  11   2   1      203.32      195.41      9.73 o 
  12   2   1       13.74       12.68      4.83 o 
  13   2   1      158.71      193.38     15.85 o 
  14   2   1       68.04       68.98      8.79 o 
  15   2   1      275.63      335.26     18.62 o 
  16   2   1       28.84       25.88      9.17 o 
  17   2   1       28.47       37.62     11.01 o 
  18   2   1        0.08        1.98     10.29 o 
  19   2   1        7.43       -5.62     10.96 o 
   1   3   1       17.50        6.62      2.81 o 
   2   3   1      523.48      568.76     23.28 o 
   3   3   1    22420.63    22061.34    183.86 o 
   4   3   1       13.19       15.77      2.36 o 
   5   3   1      103.60      110.67      4.67 o 
   6   3   1     1703.22     1938.75     21.59 o 
   7   3   1     1047.02     1127.02     15.34 o 
   8   3   1      664.30      693.09     14.83 o 
   9   3   1      136.28      131.96      7.37 o 
  10   3   1      150.83      159.94      7.79 o 
  11   3   1      184.67      181.60      9.83 o 
  12   3   1        5.61        4.48      5.58 o 
  13   3   1        7.57       14.66      7.48 o 
  14   3   1       93.31      107.00     10.96 o 
  15   3   1        5.00        0.84      7.58 o 
  16   3   1        0.43       -7.70      7.70 o 
  17   3   1        0.00       -9.52      9.52 o 
  18   3   1        2.07        9.92     14.83 o 
   0   4   1      586.99      621.58     24.98 o 
   1   4   1      222.42      211.80      7.58 o 
   2   4   1     2243.76     2428.48     33.99 o 
   3   4   1      502.39      495.13     12.90 o 
   4   4   1      124.10      136.16      5.96 o 
   5   4   1      759.06      838.80     12.31 o 
   6   4   1       63.51       87.40      5.62 o 
   7   4   1      863.77      877.97     14.15 o 
   8   4   1       20.80       18.04      4.42 o 
   9   4   1       42.06       47.13      5.79 o 
  10   4   1      437.45      391.37     14.22 o 
  11   4   1      135.03      132.35     10.06 o 
  12   4   1      337.18      338.37     21.39 o 
  13   4   1      104.39       97.51     12.93 o 
  14   4   1       33.63       25.60      9.50 o 
  15   4   1        0.79       10.24      9.38 o 
  16   4   1       48.71       46.57     12.20 o 
  17   4   1        9.90       -1.30     18.62 o 
  18   4   1        0.00       -2.07     13.40 o 
   1   5   1     1594.37     1592.95     26.94 o 
   2   5   1      555.49      573.87     15.03 o 
   3   5   1      791.85      821.44     22.61 o 
   4   5   1        0.09       -0.81      2.21 o 
   5   5   1     1427.46     1365.58     17.71 o 
   6   5   1      433.77      468.04     10.06 o 
   7   5   1      624.06      672.37     14.78 o 
   8   5   1      114.35      115.86      7.54 o 
   9   5   1       93.17       83.35      8.67 o 
  10   5   1       77.64       75.00      8.83 o 
  11   5   1       19.41       30.99      8.53 o 
  12   5   1       20.84       22.44      8.48 o 
  13   5   1       18.16       10.14     13.59 o 
  14   5   1       19.73       11.29      9.25 o 
  15   5   1       37.42       25.46     10.74 o 
  16   5   1        2.96       15.98     10.63 o 
  17   5   1        8.83       14.69     11.67 o 
   0   6   1      486.36      430.45     16.35 o 
   1   6   1      961.74      992.47     23.88 o 
   2   6   1     1277.82     1360.54     26.69 o 
   3   6   1       25.93       20.79      5.73 o 
   4   6   1     1097.09     1103.62     23.06 o 
   5   6   1      104.24      107.31      6.62 o 
   6   6   1      274.85      276.43      8.75 o 
   7   6   1       25.51       16.57      5.01 o 
   8   6   1      486.15      468.02     23.76 o 
   9   6   1      430.16      416.83     18.97 o 
  10   6   1      194.91      186.34     14.49 o 
  11   6   1        3.23       -3.19      7.21 o 
  12   6   1       65.36       49.87     15.40 o 
  13   6   1       25.57       22.64      9.92 o 
  14   6   1       17.30       -2.13      8.47 o 
  15   6   1        0.06       -1.28      9.84 o 
  16   6   1       45.26       72.88     15.55 o 
   1   7   1        0.85       -0.89      5.53 o 
   2   7   1       30.32       36.73      7.37 o 
   3   7   1      421.48      374.74     15.45 o 
   4   7   1       89.71       89.35      7.59 o 
   5   7   1      372.42      372.43     10.60 o 
   6   7   1        2.65        0.88      4.27 o 
   7   7   1      545.08      541.11     20.54 o 
   8   7   1       44.45       32.98     12.86 o 
   9   7   1       12.01       12.85      7.90 o 
  10   7   1        0.70       -7.29      7.29 o 
  11   7   1        0.14       -7.02      7.02 o 
  12   7   1        0.07       -6.16      8.06 o 
  13   7   1       35.48       47.22     11.69 o 
  14   7   1        1.00       -8.75      9.54 o 
  15   7   1       11.92       15.10     24.12 o 
   0   8   1      269.36      289.29     20.47 o 
   1   8   1       69.88       61.50     13.04 o 
   2   8   1       26.96       24.65      6.50 o 
   3   8   1      481.86      469.52     18.30 o 
   4   8   1      103.48      106.73      9.67 o 
   5   8   1      293.09      326.65     11.86 o 
   6   8   1       11.99       15.03      6.97 o 
   7   8   1       43.11       49.58     13.22 o 
   8   8   1        0.51       -7.22      7.22 o 
   9   8   1       36.90       18.54      9.37 o 
  10   8   1       10.19        3.11      8.40 o 
  11   8   1       15.48       11.72     12.20 o 
  12   8   1        2.17        4.94      9.48 o 
  13   8   1        1.09       -9.89      9.89 o 
   1   9   1        0.95        3.24      6.85 o 
   2   9   1       11.70       14.10      7.71 o 
   3   9   1        3.36        1.33      6.97 o 
   4   9   1        6.58       -3.24      6.66 o 
   5   9   1       88.38       67.35     13.11 o 
   6   9   1        1.53        2.37     12.57 o 
   7   9   1       28.74       34.65     12.06 o 
   8   9   1        5.72        7.12     10.42 o 
   9   9   1       63.08       40.19     13.29 o 
  10   9   1        1.63       -8.88     10.67 o 
  11   9   1       25.50       24.77     13.96 o 
   0  10   1      107.54      131.70     20.04 o 
   1  10   1      123.61      121.85     17.39 o 
   2  10   1        0.00       -2.02      7.94 o 
   3  10   1       91.68       98.12     12.35 o 
   4  10   1        8.70       14.17     10.78 o 
   5  10   1       29.84        8.09     22.17 o 
   6  10   1       27.32       12.74     13.80 o 
   7  10   1       66.00       34.26     16.54 o 
   1  11   1        6.56       -5.71      8.49 o 
   2  11   1       15.98       12.05     10.77 o 
   0   0   2    17072.62    14987.26    303.07 o 
   1   0   2      848.87      875.92     17.85 o 
   2   0   2      717.29      707.26     17.80 o 
   3   0   2     7251.47     7043.96     74.58 o 
   4   0   2     3771.84     3761.27     38.84 o 
   5   0   2        1.63        6.54      3.21 o 
   6   0   2     2093.31     2056.58     25.60 o 
   7   0   2     1171.04      980.16     14.19 o 
   8   0   2      573.28      571.11     11.06 o 
   9   0   2      987.27      928.05     18.43 o 
  10   0   2     2559.36     2492.78     33.90 o 
  11   0   2      492.94      447.14     13.24 o 
  12   0   2      100.79      109.98      9.84 o 
  13   0   2      864.47      905.77     23.67 o 
  14   0   2      508.97      448.91     21.68 o 
  15   0   2        0.12       -2.89      8.45 o 
  16   0   2      154.26      131.90     19.89 o 
  17   0   2       26.57       18.17     12.88 o 
  18   0   2       31.29        1.17     15.50 o 
  19   0   2        1.49       -3.26     14.91 o 
   1   1   2       14.50       22.91      1.75 o 
   2   1   2    14145.24    13982.28    126.89 o 
   3   1   2      691.78      664.08      8.62 o 
   4   1   2     6852.89     6895.28     49.80 o 
   5   1   2     2784.03     2817.97     22.45 o 
   6   1   2     2421.62     2397.04     20.50 o 
   7   1   2     2556.26     2573.90     22.44 o 
   8   1   2     1997.79     2039.72     19.61 o 
   9   1   2       57.87       51.35      3.79 o 
  10   1   2      502.91      494.26      9.40 o 
  11   1   2        0.10        6.92      3.65 o 
  12   1   2       15.64       28.25      4.81 o 
  13   1   2       53.55       61.28      7.23 o 
  14   1   2       47.34       30.21      6.97 o 
  15   1   2       15.37       14.11      7.76 o 
  16   1   2        5.69        2.95      7.62 o 
  17   1   2       80.78       83.25     12.91 o 
  18   1   2        2.72       -1.13      9.27 o 
  19   1   2        0.34        1.76     10.75 o 
   0   2   2    24436.92    23123.92    328.01 o 
   1   2   2      452.31      381.19      9.05 o 
   2   2   2    22048.74    21504.91    164.20 o 
   3   2   2    23081.11    22010.46    168.50 o 
   4   2   2     7065.83     6992.18     53.99 o 
   5   2   2     2055.60     2333.93     20.87 o 
   6   2   2     2672.27     2763.31     25.99 o 
   7   2   2     2095.58     2153.41     22.28 o 
   8   2   2       12.66       17.95      2.92 o 
   9   2   2       32.98       26.84      4.14 o 
  10   2   2      509.10      508.86     10.58 o 
  11   2   2      139.72      132.08      7.35 o 
  12   2   2        7.76       14.28      5.09 o 
  13   2   2      122.18      132.36      8.12 o 
  14   2   2      328.55      346.80     14.22 o 
  15   2   2        1.36        2.37      8.33 o 
  16   2   2        1.36       -3.01      7.57 o 
  17   2   2       71.48       85.00     12.83 o 
  18   2   2        1.95        3.84      9.97 o 
  19   2   2        0.07       -2.30     12.71 o 
   1   3   2     1515.27     1470.51     25.64 o 
   2   3   2       76.50       73.11      4.73 o 
   3   3   2        4.84        2.11      2.40 o 
   4   3   2     6663.27     6912.78     58.77 o 
   5   3   2      165.93      174.27      4.89 o 
   6   3   2     3609.54     3617.75     30.68 o 
   7   3   2     1976.42     1955.30     22.46 o 
   8   3   2       35.68       58.21      5.17 o 
   9   3   2        5.10        1.27      3.08 o 
  10   3   2      655.05      663.66     15.93 o 
  11   3   2      912.16      891.02     19.41 o 
  12   3   2       24.58       19.94      5.51 o 
  13   3   2        2.58       11.82      7.00 o 
  14   3   2        0.74       -3.18      6.77 o 
  15   3   2       29.21       16.55      9.25 o 
  16   3   2       40.60       27.20     10.62 o 
  17   3   2        3.03        6.02     11.48 o 
  18   3   2        2.43       -4.68     12.49 o 
   0   4   2      922.00      932.23     25.09 o 
   1   4   2     4809.15     4632.29     49.85 o 
   2   4   2     2771.87     2689.76     42.91 o 
   3   4   2      827.16      842.86     13.83 o 
   4   4   2     2486.02     2680.03     30.35 o 
   5   4   2     8828.34     8658.09     68.84 o 
   6   4   2     2858.16     2820.43     27.84 o 
   7   4   2      526.84      565.34     11.60 o 
   8   4   2     2780.63     2791.55     31.40 o 
   9   4   2      130.57      134.98     10.84 o 
  10   4   2       47.13       76.28     12.91 o 
  11   4   2      565.56      606.07     29.86 o 
  12   4   2      256.76      241.06     15.50 o 
  13   4   2       97.98      113.41     12.42 o 
  14   4   2        1.63       -6.32      8.43 o 
  15   4   2      450.40      454.84     21.90 o 
  16   4   2        8.48       18.14     11.12 o 
  17   4   2       27.74       21.44     19.02 o 
  18   4   2       15.53        4.04     13.54 o 
   1   5   2      874.21      894.27     18.95 o 
   2   5   2      127.12      130.20      9.32 o 
   3   5   2      818.68      828.69     16.55 o 
   4   5   2      108.02      138.72      7.57 o 
   5   5   2        2.09       -3.43      3.43 o 
   6   5   2      161.31      170.69      8.57 o 
   7   5   2       56.74       36.83      4.85 o 
   8   5   2      499.78      513.76     15.51 o 
   9   5   2     1219.45     1190.35     28.63 o 
  10   5   2        3.27        4.86      5.45 o 
  11   5   2       27.15       26.12     10.01 o 
  12   5   2       90.98       95.05     16.86 o 
  13   5   2        7.65       -4.62      7.75 o 
  14   5   2       53.79       39.12     10.51 o 
  15   5   2        4.51        4.45      9.70 o 
  16   5   2        5.12       -8.12     10.30 o 
  17   5   2        2.59       -3.19     10.92 o 
   0   6   2       25.44       25.94      8.57 o 
   1   6   2      104.54      118.69      8.85 o 
   2   6   2      117.87      127.02     10.04 o 
   3   6   2       84.79      100.99      7.41 o 
   4   6   2      131.48      137.73      8.63 o 
   5   6   2      987.64     1004.72     20.50 o 
   6   6   2       44.84       52.27      5.71 o 
   7   6   2       47.15       36.64      7.73 o 
   8   6   2       76.64       79.98      8.69 o 
   9   6   2        2.10        7.35      6.05 o 
  10   6   2      182.34      165.40     13.61 o 
  11   6   2       20.24       14.47      8.31 o 
  12   6   2       58.36       51.59     10.78 o 
  13   6   2       68.07       32.89     14.91 o 
  14   6   2        8.02        6.59      9.67 o 
  15   6   2        2.88       -6.23      9.55 o 
  16   6   2        1.12        1.80     14.83 o 
   1   7   2      450.08      489.97     16.93 o 
   2   7   2        4.48        5.72      5.85 o 
   3   7   2       12.91       10.41      6.46 o 
   4   7   2      223.74      223.96     10.04 o 
   5   7   2      209.77      189.19      9.60 o 
   6   7   2       18.83       14.07      5.53 o 
   7   7   2      100.00       82.95      9.02 o 
   8   7   2       43.82       52.86      8.38 o 
   9   7   2      204.26      220.62     15.15 o 
  10   7   2       23.31        7.60      7.73 o 
  11   7   2       23.51       13.72      9.16 o 
  12   7   2        1.66       -2.32      8.07 o 
  13   7   2        2.98       -5.16      8.92 o 
  14   7   2        4.27      -10.60     10.60 o 
  15   7   2        0.12       -2.79     12.76 o 
   0   8   2      570.50      538.13     30.73 o 
   1   8   2      385.37      409.83     15.04 o 
   2   8   2      102.61       92.25     12.91 o 
   3   8   2      234.13      233.97     12.29 o 
   4   8   2      218.68      241.51     12.85 o 
   5   8   2        0.08        2.21      5.87 o 
   6   8   2       73.58       82.44     10.76 o 
   7   8   2       45.67       36.17      7.59 o 
   8   8   2        5.26       12.34      8.97 o 
   9   8   2       61.21       76.34     15.16 o 
  10   8   2       16.40        6.67      9.02 o 
  11   8   2       81.40       61.57     19.69 o 
  12   8   2       12.68       -1.04      9.12 o 
  13   8   2       44.18       64.46     18.47 o 
   1   9   2       33.11       40.87      9.08 o 
   2   9   2       94.58       96.90     11.84 o 
   3   9   2       10.76        9.74      7.38 o 
   4   9   2        0.05       -6.96      6.96 o 
   5   9   2      112.74      108.21     12.50 o 
   6   9   2       33.48       28.84      9.67 o 
   7   9   2       46.86       53.77     12.85 o 
   8   9   2       30.44       35.00     12.27 o 
   9   9   2        4.83        7.64     15.40 o 
  10   9   2       25.73       -8.58     11.83 o 
  11   9   2        9.68        8.37     18.63 o 
   0  10   2       33.86       29.03     13.82 o 
   1  10   2       19.72        4.31     11.33 o 
   2  10   2       48.63       46.68     10.25 o 
   3  10   2       35.45       39.68     10.18 o 
   4  10   2       11.49       19.15     12.44 o 
   5  10   2       21.31        9.59     14.80 o 
   6  10   2       22.80       32.14     15.89 o 
   7  10   2       13.62      -11.13     19.01 o 
   1  11   2        1.18        1.24      8.79 o 
   2  11   2        0.44        3.20     18.03 o 
   3  11   2        3.27       23.50     18.42 o 
   1   1   3    11587.61    11232.88     93.62 o 
   2   1   3    33625.18    31236.25    256.87 o 
   3   1   3     2730.00     2923.30     28.13 o 
   4   1   3        2.54        4.15      1.57 o 
   5   1   3     3089.52     3154.13     27.76 o 
   6   1   3        2.41        2.34      1.54 o 
   7   1   3      211.52      253.88      6.28 o 
   8   1   3     1219.57     1262.55     15.21 o 
   9   1   3      653.03      725.17     11.54 o 
  10   1   3      139.09      152.21      6.21 o 
  11   1   3       27.18       27.35      3.62 o 
  12   1   3       40.27       44.52      5.76 o 
  13   1   3        2.51       -1.09      4.84 o 
  14   1   3      382.85      375.95     14.39 o 
  15   1   3       25.29       15.61      7.49 o 
  16   1   3       19.76       11.61      7.88 o 
  17   1   3      114.68      111.15     12.44 o 
  18   1   3       29.59       35.80     11.82 o 
  19   1   3        2.72        7.02     10.51 o 
   0   2   3    17036.54    16089.07    188.79 o 
   1   2   3      335.54      417.72      7.54 o 
   2   2   3    59675.78    53239.49    400.62 o 
   3   2   3     2809.02     2811.35     26.13 o 
   4   2   3     6950.10     6845.34     53.08 o 
   5   2   3     2211.51     2308.77     20.75 o 
   6   2   3     1716.43     1637.31     16.76 o 
   7   2   3      183.61      188.10      5.65 o 
   8   2   3      770.91      761.94     14.12 o 
   9   2   3      207.81      221.03      6.50 o 
  10   2   3     1596.58     1617.22     18.49 o 
  11   2   3      202.85      218.69      9.25 o 
  12   2   3     1042.53     1088.73     18.74 o 
  13   2   3       25.07       19.51      5.41 o 
  14   2   3       17.55       27.31      6.53 o 
  15   2   3        6.09        4.24      7.60 o 
  16   2   3       27.88       51.39     10.33 o 
  17   2   3      215.00      196.01     15.18 o 
  18   2   3       13.36       14.08     11.14 o 
   1   3   3      493.34      486.06      8.75 o 
   2   3   3        0.27        1.39      2.02 o 
   3   3   3     1071.28     1173.91     15.48 o 
   4   3   3      715.73      680.93     10.74 o 
   5   3   3     2320.35     2455.09     23.51 o 
   6   3   3     1673.77     1658.47     18.87 o 
   7   3   3       56.36       67.94      5.87 o 
   8   3   3       62.21       63.27      4.39 o 
   9   3   3        3.47       -1.08      3.66 o 
  10   3   3       89.68       75.52     10.68 o 
  11   3   3       26.95       17.31      5.88 o 
  12   3   3      123.37      122.87      8.47 o 
  13   3   3      300.92      304.57     12.01 o 
  14   3   3       29.78       41.10      8.97 o 
  15   3   3       26.16       27.50      8.93 o 
  16   3   3        0.81        6.13     10.36 o 
  17   3   3       10.82       10.73     16.59 o 
  18   3   3       20.33       27.25     14.60 o 
   0   4   3      308.00      237.70     12.45 o 
   1   4   3     1712.78     1729.00     26.57 o 
   2   4   3      373.61      421.78      9.37 o 
   3   4   3     1849.06     1906.91     23.47 o 
   4   4   3     1455.56     1597.14     21.12 o 
   5   4   3      618.36      649.31     12.62 o 
   6   4   3      101.59      105.10      7.41 o 
   7   4   3        8.17        9.44      3.74 o 
   8   4   3      173.64      169.85      7.81 o 
   9   4   3      745.60      787.70     19.18 o 
  10   4   3       31.00       40.36      7.27 o 
  11   4   3      577.89      590.61     17.97 o 
  12   4   3        6.97       10.72      6.63 o 
  13   4   3        6.41       -2.77      7.83 o 
  14   4   3        6.11        6.80      8.89 o 
  15   4   3       10.59       16.68      9.68 o 
  16   4   3        8.96        2.53     15.38 o 
  17   4   3        1.16       -8.47     11.14 o 
  18   4   3        1.44      -13.37     13.37 o 
   1   5   3      387.96      359.40     11.74 o 
   2   5   3        1.19        5.35      3.07 o 
   3   5   3        0.04       -2.82      2.86 o 
   4   5   3        6.08        6.84      3.48 o 
   5   5   3      676.74      678.62     13.99 o 
   6   5   3      397.50      372.63     13.64 o 
   7   5   3        8.01        3.04      4.24 o 
   8   5   3      493.13      482.14     13.49 o 
   9   5   3      214.67      204.07     11.79 o 
  10   5   3       11.53        7.79      7.51 o 
  11   5   3        7.60       10.39      6.69 o 
  12   5   3        0.50        4.81      8.05 o 
  13   5   3        2.15       -4.75      7.80 o 
  14   5   3       97.26      101.54     13.58 o 
  15   5   3        0.23       -7.36     10.06 o 
  16   5   3        8.18       19.74     11.10 o 
  17   5   3        0.71        7.95     13.81 o 
   0   6   3     2268.65     2217.60     66.98 o 
   1   6   3      612.58      662.49     17.98 o 
   2   6   3      890.86      783.08     16.95 o 
   3   6   3       45.33       54.66      5.85 o 
   4   6   3      567.63      552.83     13.39 o 
   5   6   3        1.65       -3.16      4.00 o 
   6   6   3     1095.71     1031.75     17.96 o 
   7   6   3       17.96       19.64      5.62 o 
   8   6   3     1399.21     1395.96     27.70 o 
   9   6   3      133.21      133.27     10.75 o 
  10   6   3       32.10       53.17      8.47 o 
  11   6   3       57.28       41.97     10.39 o 
  12   6   3       88.28      117.65     17.16 o 
  13   6   3       11.08       18.58     12.88 o 
  14   6   3       30.27       27.42     12.62 o 
  15   6   3        1.45        2.08      9.72 o 
  16   6   3        1.03       -0.64     11.82 o 
   1   7   3       27.12       23.40      6.92 o 
   2   7   3        2.70       -5.41      5.41 o 
   3   7   3      153.18      159.49      9.99 o 
   4   7   3        0.06        8.64      4.90 o 
   5   7   3        0.08       -1.84      5.14 o 
   6   7   3        9.01        6.71      4.94 o 
   7   7   3       28.18       28.65      6.88 o 
   8   7   3       99.98      125.46     10.61 o 
   9   7   3       36.88       18.81      7.39 o 
  10   7   3       35.57       58.56     10.55 o 
  11   7   3      161.85      146.69     14.57 o 
  12   7   3      132.62      131.37     14.89 o 
  13   7   3        0.49       18.36     10.15 o 
  14   7   3        8.64       -0.75      9.74 o 
  15   7   3        0.02       -4.74     18.15 o 
   0   8   3       14.48       10.75      9.23 o 
   1   8   3       27.23       36.30      7.98 o 
   2   8   3       11.44        3.68      6.54 o 
   3   8   3       31.37       30.97      7.33 o 
   4   8   3       11.85        3.52      7.13 o 
   5   8   3        1.36       -5.39      6.79 o 
   6   8   3      189.49      212.17     14.99 o 
   7   8   3       15.22       11.40      7.79 o 
   8   8   3        2.15        2.76      7.67 o 
   9   8   3       51.37       43.73     10.22 o 
  10   8   3       10.28        8.44      8.52 o 
  11   8   3       37.06       16.23      9.75 o 
  12   8   3       45.77        6.35     11.48 o 
  13   8   3        0.54      -18.39     18.39 o 
   1   9   3        1.11       -4.61      9.35 o 
   2   9   3       99.43       97.52     10.24 o 
   3   9   3        0.10       -2.04      7.44 o 
   4   9   3        0.95        1.14      7.86 o 
   5   9   3       14.68        9.88      7.66 o 
   6   9   3       16.40       25.85      9.48 o 
   7   9   3        4.79       -3.41      9.38 o 
   8   9   3       14.39       24.41     11.80 o 
   9   9   3        1.24        7.31     11.50 o 
  10   9   3        9.28        2.83     17.12 o 
  11   9   3       67.95       23.50     20.31 o 
   0  10   3       95.74      103.74     21.61 o 
   1  10   3        3.68       -2.68      7.85 o 
   2  10   3       15.81        7.52      8.44 o 
   3  10   3       50.07       59.63     10.89 o 
   4  10   3       21.59       25.82     11.13 o 
   5  10   3        0.13      -10.12     10.12 o 
   6  10   3        7.56       -5.94     29.22 o 
   7  10   3        0.27       -3.40     20.63 o 
   1  11   3        3.98       -4.69     10.36 o 
   2  11   3        5.58        1.75     10.12 o 
   3  11   3        4.91        9.08     14.44 o 
   0   0   4       82.15      108.35      7.35 o 
   1   0   4     3900.98     3920.31     49.05 o 
   2   0   4     6491.10     6462.29     95.82 o 
   3   0   4    23455.16    21471.26    300.41 o 
   4   0   4     1480.17     1432.09     18.29 o 
   5   0   4      269.51      281.18      7.53 o 
   6   0   4     3958.51     4284.45     46.24 o 
   7   0   4    12009.35    11828.42    114.36 o 
   8   0   4     3620.76     3919.33     45.29 o 
   9   0   4     3253.65     3166.03     39.51 o 
  10   0   4      477.22      478.69     13.23 o 
  11   0   4      833.45      804.52     17.99 o 
  12   0   4        2.26        1.44      6.07 o 
  13   0   4      797.51      824.19     29.42 o 
  14   0   4       29.29       22.60     11.28 o 
  15   0   4       45.48       42.39     11.20 o 
  16   0   4       91.06       76.20     13.48 o 
  17   0   4       85.52       68.11     14.34 o 
  18   0   4       57.26       17.29     15.14 o 
  19   0   4        6.78       18.13     23.98 o 
   1   1   4       12.03       14.49      2.12 o 
   2   1   4     5957.23     6282.82     55.27 o 
   3   1   4     2006.88     1919.52     23.17 o 
   4   1   4        4.33        5.23      1.68 o 
   5   1   4      226.40      206.57      5.12 o 
   6   1   4        0.48        0.04      1.57 o 
   7   1   4     1050.55     1005.63     11.96 o 
   8   1   4       12.02       12.02      2.91 o 
   9   1   4     2107.69     2029.30     20.50 o 
  10   1   4        7.13        5.42      3.25 o 
  11   1   4      578.01      534.14     11.42 o 
  12   1   4      189.31      193.58      8.59 o 
  13   1   4       27.56       45.12      7.32 o 
  14   1   4       55.30       81.31      9.88 o 
  15   1   4       61.78       60.87      8.44 o 
  16   1   4       37.22       35.12      9.96 o 
  17   1   4       38.09       16.13      9.00 o 
  18   1   4       14.85        3.21     12.00 o 
  19   1   4       26.89       42.76     12.95 o 
   0   2   4     2498.37     2460.02     30.49 o 
   1   2   4     3396.39     3373.95     29.93 o 
   2   2   4      271.20      302.67      6.27 o 
   3   2   4     2159.78     2109.72     20.93 o 
   4   2   4     1824.12     1952.63     18.66 o 
   5   2   4     1035.16     1003.14     12.11 o 
   6   2   4     5550.65     5835.73     45.23 o 
   7   2   4      287.08      370.56      7.47 o 
   8   2   4      546.21      591.27      9.95 o 
   9   2   4      139.75      155.26      6.88 o 
  10   2   4        9.16       10.70      3.94 o 
  11   2   4     1769.85     1704.94     23.32 o 
  12   2   4       63.27       67.42      6.58 o 
  13   2   4      185.96      198.22      9.39 o 
  14   2   4       25.22       26.31      7.05 o 
  15   2   4      146.79      170.82     12.67 o 
  16   2   4        1.18       -7.98      7.98 o 
  17   2   4       51.14       39.35     11.64 o 
  18   2   4        9.60       25.91     14.33 o 
   1   3   4     9124.39     9037.56     73.49 o 
   2   3   4      151.72      157.37      6.46 o 
   3   3   4      190.44      247.98      6.24 o 
   4   3   4        7.11        8.06      2.37 o 
   5   3   4      293.50      289.62     10.58 o 
   6   3   4       59.86       71.35      4.23 o 
   7   3   4     2115.06     2113.02     21.52 o 
   8   3   4      324.14      332.70      7.93 o 
   9   3   4       42.29       35.68      5.50 o 
  10   3   4      356.05      351.79     11.10 o 
  11   3   4      505.33      533.61     14.08 o 
  12   3   4       33.75       21.77      6.50 o 
  13   3   4       17.15       25.80      6.41 o 
  14   3   4        1.01       -3.59      5.81 o 
  15   3   4       30.56       45.02     12.37 o 
  16   3   4      117.99       95.88     16.15 o 
  17   3   4       40.44       55.53     16.59 o 
  18   3   4       24.95       38.59     14.62 o 
   0   4   4     3210.76     3070.54     57.17 o 
   1   4   4      593.13      537.36     11.18 o 
   2   4   4      358.57      347.55      8.60 o 
   3   4   4        1.97        2.54      2.65 o 
   4   4   4      357.53      386.82     10.43 o 
   5   4   4     6978.49     6713.74     59.81 o 
   6   4   4      284.21      292.78      8.39 o 
   7   4   4      134.26      168.30      6.63 o 
   8   4   4       74.96       78.81      6.23 o 
   9   4   4      194.38      190.98      8.83 o 
  10   4   4        8.23       12.82      5.71 o 
  11   4   4       22.67       21.49      6.25 o 
  12   4   4       57.24       41.31      7.13 o 
  13   4   4       90.66       72.41      9.71 o 
  14   4   4       15.53       10.91      9.20 o 
  15   4   4      164.17      177.52     16.37 o 
  16   4   4        9.06       17.01     12.53 o 
  17   4   4       36.94       28.99     13.78 o 
   1   5   4      880.20      885.08     16.62 o 
   2   5   4       40.67       36.45      4.22 o 
   3   5   4      236.13      241.78      8.30 o 
   4   5   4      264.93      281.67      9.07 o 
   5   5   4       35.02       52.31      5.77 o 
   6   5   4      266.00      278.67      9.47 o 
   7   5   4      115.27      108.09      7.68 o 
   8   5   4      176.96      185.24      9.46 o 
   9   5   4     1272.57     1202.38     25.33 o 
  10   5   4      479.43      500.07     16.95 o 
  11   5   4       22.90        4.19      6.30 o 
  12   5   4       12.17       19.10      7.60 o 
  13   5   4       68.37       75.22     11.81 o 
  14   5   4        8.99        2.04      9.15 o 
  15   5   4       16.79       19.50     10.48 o 
  16   5   4        0.06       -7.78      9.69 o 
  17   5   4        8.02       20.89     16.62 o 
   0   6   4      514.14      504.87     25.17 o 
   1   6   4      695.33      691.33     25.10 o 
   2   6   4       66.99       65.50      5.49 o 
   3   6   4       68.18       79.20      6.27 o 
   4   6   4        1.22       -0.08      3.89 o 
   5   6   4      765.69      770.98     19.33 o 
   6   6   4       58.49       69.36      7.80 o 
   7   6   4       15.97       22.21      5.84 o 
   8   6   4      434.96      419.34     15.46 o 
   9   6   4       88.54      104.88      9.91 o 
  10   6   4      551.17      542.96     18.55 o 
  11   6   4      191.48      212.84     15.70 o 
  12   6   4        2.64       -7.21      7.59 o 
  13   6   4       18.38       17.36      9.65 o 
  14   6   4       68.58      105.28     17.22 o 
  15   6   4        1.53       -0.75     10.19 o 
  16   6   4       13.33       43.55     17.91 o 
   1   7   4      242.02      260.75     11.95 o 
   2   7   4       68.13       74.29      7.97 o 
   3   7   4      632.36      637.63     22.95 o 
   4   7   4       12.44       10.05      5.70 o 
   5   7   4      100.86      112.47      9.28 o 
   6   7   4       10.54        9.58      6.13 o 
   7   7   4        0.82       -0.22      5.99 o 
   8   7   4       26.50       28.83      8.28 o 
   9   7   4       85.49      102.47     10.63 o 
  10   7   4        5.22        8.17      8.00 o 
  11   7   4       23.34        8.45      8.76 o 
  12   7   4      104.53      111.74     13.89 o 
  13   7   4       25.91        5.58     10.05 o 
  14   7   4       56.81       50.53     14.79 o 
   0   8   4      127.83      126.67     13.21 o 
   1   8   4        0.78        1.48      6.20 o 
   2   8   4        0.14        0.52      5.80 o 
   3   8   4      565.71      587.70     17.88 o 
   4   8   4       24.00       10.89     10.63 o 
   5   8   4       12.73        2.71      7.28 o 
   6   8   4      134.49      149.73     11.57 o 
   7   8   4      201.68      194.37     14.62 o 
   8   8   4      157.64      173.48     14.70 o 
   9   8   4       92.42      108.06     15.62 o 
  10   8   4       67.00       55.25     11.34 o 
  11   8   4       45.84       38.26     11.18 o 
  12   8   4        2.64       -3.76      9.46 o 
  13   8   4        3.55        2.26     13.85 o 
   1   9   4       23.39       20.81      6.76 o 
   2   9   4       49.64       53.16      9.90 o 
   3   9   4        2.69        3.35     10.63 o 
   4   9   4        9.18       15.17      8.50 o 
   5   9   4       35.04       20.44      9.22 o 
   6   9   4        3.22        6.65      8.41 o 
   7   9   4       50.69       27.25     12.29 o 
   8   9   4        3.59       -2.53     10.21 o 
   9   9   4        6.47       -9.62     10.16 o 
  10   9   4        0.02       11.78     17.88 o 
  11   9   4       22.00      -10.80     18.53 o 
   0  10   4       35.82        9.07     18.69 o 
   1  10   4       65.63       83.19     11.98 o 
   2  10   4        0.21        0.21      9.53 o 
   3  10   4       50.41       66.95     12.81 o 
   4  10   4        6.88       21.02     11.98 o 
   5  10   4        7.00        1.25     10.58 o 
   6  10   4        1.87       -9.11     10.47 o 
   7  10   4       45.97        6.00     21.44 o 
   8  10   4        0.15        8.16     17.82 o 
   1  11   4        8.78       -1.34     13.68 o 
   2  11   4       36.71       60.12     17.62 o 
   3  11   4        6.71        9.46     10.86 o 
   1   1   5     2461.41     2411.83     22.03 o 
   2   1   5     2915.06     3018.21     25.13 o 
   3   1   5     4479.65     4469.86     42.02 o 
   4   1   5      514.84      593.96      9.32 o 
   5   1   5      358.25      411.26      6.56 o 
   6   1   5      171.07      180.49      4.90 o 
   7   1   5       82.34       79.86      4.07 o 
   8   1   5      397.39      421.38      7.87 o 
   9   1   5        1.63        1.40      2.73 o 
  10   1   5      537.87      534.85     10.94 o 
  11   1   5       28.89       26.07      4.62 o 
  12   1   5      959.46      927.51     16.93 o 
  13   1   5       17.17       18.02      5.92 o 
  14   1   5      150.42      142.74     10.53 o 
  15   1   5      408.23      394.88     20.83 o 
  16   1   5        5.49        9.63      7.22 o 
  17   1   5       26.78       23.52     12.38 o 
  18   1   5        9.39       -2.94      8.62 o 
  19   1   5       15.28       10.61     11.51 o 
   0   2   5    10862.60    10443.54    109.66 o 
   1   2   5     6117.65     5841.63     55.81 o 
   2   2   5      510.83      561.26      7.77 o 
   3   2   5      510.95      482.41      7.78 o 
   4   2   5     7159.01     7219.65     60.24 o 
   5   2   5      405.71      403.40      7.00 o 
   6   2   5     8579.76     8931.91     68.63 o 
   7   2   5     2868.30     2913.09     26.47 o 
   8   2   5     1965.59     1949.31     20.46 o 
   9   2   5        5.58        8.95      3.63 o 
  10   2   5       67.57       52.04      7.50 o 
  11   2   5      723.29      740.67     19.44 o 
  12   2   5        4.35        6.67      4.40 o 
  13   2   5      319.66      340.73     14.60 o 
  14   2   5      478.06      457.61     15.74 o 
  15   2   5       58.47       58.39     10.28 o 
  16   2   5       22.16       15.35      8.82 o 
  17   2   5      100.67      110.32     17.29 o 
  18   2   5       10.93       -3.90     12.14 o 
   1   3   5       39.53       37.12      3.27 o 
   2   3   5      177.59      178.12      5.34 o 
   3   3   5      207.86      205.12      5.76 o 
   4   3   5      167.28      153.96      5.34 o 
   5   3   5      524.20      609.22     10.46 o 
   6   3   5      274.73      325.67      7.27 o 
   7   3   5      184.88      209.46      6.93 o 
   8   3   5     1103.18     1060.78     15.95 o 
   9   3   5        9.25       14.14      4.09 o 
  10   3   5        0.09       -3.96      4.28 o 
  11   3   5        6.11       10.76      5.14 o 
  12   3   5      741.66      800.34     17.52 o 
  13   3   5      187.88      202.78     11.52 o 
  14   3   5       20.83       19.44      7.18 o 
  15   3   5        0.93        3.50     11.68 o 
  16   3   5        3.96       19.12     11.91 o 
  17   3   5        5.98        5.51     12.91 o 
  18   3   5       70.96       47.54     19.01 o 
   0   4   5     3415.05     3582.99     50.52 o 
   1   4   5       22.10       44.58      3.62 o 
   2   4   5      203.68      198.35      6.38 o 
   3   4   5     1180.73     1113.79     15.47 o 
   4   4   5       15.73       16.90      3.23 o 
   5   4   5     1125.84     1136.35     16.37 o 
   6   4   5       13.40       30.45      3.87 o 
   7   4   5      429.82      427.72     11.07 o 
   8   4   5      229.92      245.48      9.30 o 
   9   4   5      263.31      255.21      9.98 o 
  10   4   5        0.20       -4.96      4.96 o 
  11   4   5        0.03       -0.98      5.60 o 
  12   4   5       64.28       73.54      8.51 o 
  13   4   5        2.87        6.33      6.43 o 
  14   4   5       56.71       28.51     10.26 o 
  15   4   5        0.51        0.33     12.54 o 
  16   4   5       25.45       21.18     12.73 o 
  17   4   5        0.86       -6.51     11.11 o 
   1   5   5       16.13       15.52      3.82 o 
   2   5   5      222.75      193.61      7.47 o 
   3   5   5      182.60      181.67      7.45 o 
   4   5   5      244.08      256.70      8.72 o 
   5   5   5       68.56       81.48      5.96 o 
   6   5   5       38.89       39.95      6.37 o 
   7   5   5       13.27       14.08      5.63 o 
   8   5   5       28.10       28.20      5.94 o 
   9   5   5      308.70      316.31     13.76 o 
  10   5   5      175.00      180.09     11.81 o 
  11   5   5      356.69      364.61     15.81 o 
  12   5   5       19.88       18.02      7.67 o 
  13   5   5       16.20       15.41      9.03 o 
  14   5   5       39.80       50.75     11.45 o 
  15   5   5        2.83        3.77      9.89 o 
  16   5   5       11.75       12.87     12.56 o 
  17   5   5        6.06        5.96     14.65 o 
   0   6   5      259.66      265.03     17.14 o 
   1   6   5     1301.45     1315.59     23.62 o 
   2   6   5      508.90      486.57     14.09 o 
   3   6   5      606.13      647.15     14.28 o 
   4   6   5      178.64      167.18      8.38 o 
   5   6   5      574.93      574.48     15.99 o 
   6   6   5        8.12       17.10      6.59 o 
   7   6   5      375.05      373.01     12.87 o 
   8   6   5       70.15       73.08     10.01 o 
   9   6   5       34.18       39.87      7.98 o 
  10   6   5       90.80       85.51     14.40 o 
  11   6   5      176.74      178.22     13.07 o 
  12   6   5       87.50       90.38     12.77 o 
  13   6   5      201.15      195.71     16.93 o 
  14   6   5        0.81       -8.18      8.94 o 
  15   6   5       61.30       78.60     14.56 o 
  16   6   5        4.34       -6.74     11.92 o 
   1   7   5       45.96       45.77      7.26 o 
   2   7   5       10.07        9.34      5.81 o 
   3   7   5      120.35      145.49      9.79 o 
   4   7   5       69.28       99.42     14.20 o 
   5   7   5       52.43       48.11      8.57 o 
   6   7   5        8.09       10.15      7.18 o 
   7   7   5        7.16        5.92      5.44 o 
   8   7   5       33.83       38.60      7.60 o 
   9   7   5       47.26       41.63      8.38 o 
  10   7   5       16.80       14.84      7.87 o 
  11   7   5       83.92       61.62     12.51 o 
  12   7   5       18.75        2.55      9.23 o 
  13   7   5       17.98       15.11     10.39 o 
  14   7   5       23.47       34.69     13.60 o 
   0   8   5        0.99        4.73     14.99 o 
   1   8   5       28.50       40.68      7.82 o 
   2   8   5        1.91       -2.22      5.73 o 
   3   8   5        3.83        3.19      7.06 o 
   4   8   5       62.36       65.22     13.50 o 
   5   8   5       75.44       87.23     10.86 o 
   6   8   5       21.17       17.19      8.33 o 
   7   8   5        1.26        3.44      7.92 o 
   8   8   5       33.21       34.83     11.87 o 
   9   8   5        7.02       -5.79      8.29 o 
  10   8   5       27.77        2.08     11.19 o 
  11   8   5        0.19       -6.42     20.34 o 
  12   8   5        3.43       -0.13     10.78 o 
  13   8   5       11.48       18.77     15.20 o 
   1   9   5       79.59       81.21     10.09 o 
   2   9   5       34.26       15.43      9.36 o 
   3   9   5       34.58       21.73      8.81 o 
   4   9   5        1.06       -4.62      7.91 o 
   5   9   5       53.72       37.10      9.92 o 
   6   9   5       21.46       33.97     15.69 o 
   7   9   5       57.51       40.30     10.83 o 
   8   9   5       12.03       13.04     10.28 o 
   9   9   5       76.26       80.56     15.30 o 
  10   9   5        0.82       11.99     20.04 o 
  11   9   5        1.25       27.17     21.39 o 
   0  10   5      108.36      187.85     22.48 o 
   1  10   5       99.49      110.94     13.41 o 
   2  10   5       39.51       36.78      9.22 o 
   3  10   5      102.31       87.03     12.99 o 
   4  10   5       17.05        7.24      9.83 o 
   5  10   5       15.62       20.70     16.84 o 
   6  10   5       34.47       32.70     11.61 o 
   7  10   5        1.90       -9.17     21.09 o 
   8  10   5       19.89       14.37     19.93 o 
   1  11   5        3.16       -0.98     12.44 o 
   2  11   5        4.55        1.14     11.07 o 
   0   0   6    21185.96    19124.48    273.04 o 
   1   0   6      247.87      201.72     10.78 o 
   2   0   6     2058.65     2120.00     26.44 o 
   3   0   6     2864.98     3023.92     49.88 o 
   4   0   6    11334.53    10788.97    130.91 o 
   5   0   6     8420.15     7986.29     78.55 o 
   6   0   6      437.86      306.86      8.66 o 
   7   0   6      264.00      369.90     14.57 o 
   8   0   6       58.78       54.67      5.26 o 
   9   0   6      837.70      847.44     17.17 o 
  10   0   6     1252.67     1244.12     22.97 o 
  11   0   6      131.33      131.06     10.36 o 
  12   0   6       55.47       42.36      8.07 o 
  13   0   6       27.89       15.64     15.21 o 
  14   0   6      286.25      310.78     24.04 o 
  15   0   6     1448.18     1467.24     48.33 o 
  16   0   6        7.75       14.18     12.51 o 
  17   0   6        0.69        8.82     15.83 o 
  18   0   6       54.65       42.28     14.02 o 
   1   1   6    11812.39    11721.76     91.71 o 
   2   1   6     1220.66     1154.63     12.02 o 
   3   1   6     1196.70     1266.17     16.18 o 
   4   1   6     4571.68     4572.67     37.76 o 
   5   1   6      101.64      107.17      4.43 o 
   6   1   6      336.21      322.97      6.59 o 
   7   1   6      383.97      364.85      7.66 o 
   8   1   6      507.82      513.02      9.27 o 
   9   1   6     1650.35     1599.95     19.24 o 
  10   1   6        1.51        3.05      3.60 o 
  11   1   6      369.87      352.03      9.76 o 
  12   1   6      130.35      123.56      7.67 o 
  13   1   6       23.83       29.35      6.50 o 
  14   1   6       12.15       13.35      6.55 o 
  15   1   6       58.48       71.58      9.33 o 
  16   1   6       12.39       25.14      7.88 o 
  17   1   6        2.59       -2.96      7.43 o 
  18   1   6       14.75        7.17     10.75 o 
   0   2   6     2083.99     1945.93     26.40 o 
   1   2   6     1468.57     1606.70     17.36 o 
   2   2   6      838.03      797.56     10.92 o 
   3   2   6     1315.53     1239.60     14.40 o 
   4   2   6     2560.30     2549.65     28.40 o 
   5   2   6     6720.00     6669.51     57.72 o 
   6   2   6      792.52      810.85     13.13 o 
   7   2   6      684.64      690.45     10.72 o 
   8   2   6       32.05       43.38      4.79 o 
   9   2   6     1307.84     1367.89     20.26 o 
  10   2   6      313.45      292.96     12.41 o 
  11   2   6       53.27       57.74      6.34 o 
  12   2   6      196.34      177.68      9.26 o 
  13   2   6      500.65      492.74     16.81 o 
  14   2   6        1.90       -5.62      5.62 o 
  15   2   6        2.51        5.28      7.47 o 
  16   2   6       67.27       74.32     12.64 o 
  17   2   6       22.54       30.68     20.08 o 
  18   2   6       44.45       50.18     14.93 o 
   1   3   6       58.32       54.47      4.45 o 
   2   3   6      446.24      459.14     11.16 o 
   3   3   6     1265.71     1202.17     15.21 o 
   4   3   6      378.03      430.95      8.42 o 
   5   3   6        0.12        5.51      2.45 o 
   6   3   6      327.97      339.89     11.52 o 
   7   3   6       26.93       39.98      4.96 o 
   8   3   6      166.17      146.27      7.03 o 
   9   3   6     1268.76     1167.13     17.75 o 
  10   3   6      144.37      140.54      7.50 o 
  11   3   6      476.01      514.35     15.24 o 
  12   3   6      425.09      418.70     17.14 o 
  13   3   6        0.04        0.10      6.88 o 
  14   3   6       47.69       56.36      9.16 o 
  15   3   6       19.88       28.44      8.52 o 
  16   3   6        5.96        2.15     10.59 o 
  17   3   6       10.35       23.54     13.19 o 
  18   3   6        8.98       13.24     13.59 o 
   0   4   6      826.66      781.05     21.53 o 
   1   4   6     2439.01     2518.20     26.41 o 
   2   4   6     6721.59     6605.22     57.92 o 
   3   4   6      870.36      813.19     12.99 o 
   4   4   6     7636.00     7688.44     66.88 o 
   5   4   6      159.82      165.76      9.66 o 
   6   4   6      781.95      770.93     15.63 o 
   7   4   6     1006.26      989.16     18.80 o 
   8   4   6     2169.54     2172.39     35.86 o 
   9   4   6      785.66      767.69     16.22 o 
  10   4   6      216.86      233.09     11.43 o 
  11   4   6        7.45        3.41      5.53 o 
  12   4   6        2.01        1.63      7.38 o 
  13   4   6       55.00       80.04     11.45 o 
  14   4   6      129.11      128.06     11.12 o 
  15   4   6       51.24       42.89     12.50 o 
  16   4   6       16.83       36.37     13.64 o 
  17   4   6       11.38       14.23     13.20 o 
   1   5   6      259.46      234.14      7.89 o 
   2   5   6       52.62       56.45      5.02 o 
   3   5   6      684.44      656.71     13.65 o 
   4   5   6     1531.28     1627.20     21.57 o 
   5   5   6      449.75      494.77     12.95 o 
   6   5   6      566.80      510.58     17.47 o 
   7   5   6     1037.55      967.15     19.42 o 
   8   5   6      220.83      205.09      9.53 o 
   9   5   6      136.58      140.47      8.64 o 
  10   5   6       22.12       15.51      6.23 o 
  11   5   6        6.60        5.86      6.16 o 
  12   5   6       22.04       14.20      7.70 o 
  13   5   6       41.41       32.51     11.22 o 
  14   5   6        4.44       -7.66      8.28 o 
  15   5   6        0.21       -8.62      8.62 o 
  16   5   6        1.09       -6.48     12.17 o 
   0   6   6      504.90      579.14     34.35 o 
   1   6   6      191.90      207.70     10.07 o 
   2   6   6      171.72      144.44      8.89 o 
   3   6   6      245.68      245.91     18.45 o 
   4   6   6      134.74      145.34      9.94 o 
   5   6   6      261.72      232.77     11.19 o 
   6   6   6      230.52      257.04     12.06 o 
   7   6   6       22.56       20.03      6.55 o 
   8   6   6      251.13      260.30     11.64 o 
   9   6   6      365.86      322.23     14.65 o 
  10   6   6       15.13        2.41      7.57 o 
  11   6   6      414.85      395.65     17.30 o 
  12   6   6       17.02        4.62      8.67 o 
  13   6   6       18.63       12.13      9.77 o 
  14   6   6        3.56       10.35     11.92 o 
  15   6   6        0.05       -6.40      9.57 o 
   1   7   6       39.79       30.19      6.87 o 
   2   7   6      239.62      262.34     11.19 o 
   3   7   6      108.33      128.30     11.14 o 
   4   7   6        1.81        2.59      6.53 o 
   5   7   6       19.75       14.91      7.27 o 
   6   7   6        2.72       -4.79      6.46 o 
   7   7   6       41.13       37.17      9.06 o 
   8   7   6        6.36       11.26      6.58 o 
   9   7   6      146.91      137.04     11.59 o 
  10   7   6       84.29       84.75     10.83 o 
  11   7   6        1.03       -4.64      9.35 o 
  12   7   6       67.91       65.37     13.92 o 
  13   7   6       18.68       15.22     11.64 o 
  14   7   6        0.15        2.88     11.68 o 
   0   8   6      215.45      263.37     17.38 o 
   1   8   6        8.82        9.96      6.16 o 
   2   8   6      288.29      309.72     20.75 o 
   3   8   6       24.78       24.95      8.24 o 
   4   8   6       39.41       37.73      9.14 o 
   5   8   6       24.04       19.14      8.33 o 
   6   8   6       80.69      105.60     12.07 o 
   7   8   6      218.94      233.32     16.04 o 
   8   8   6       81.97      101.99     12.51 o 
   9   8   6        1.56        3.21      8.60 o 
  10   8   6      378.27      447.56     26.25 o 
  11   8   6        3.02       15.96     14.77 o 
  12   8   6       65.21       86.00     20.30 o 
  13   8   6       41.39       11.07     20.69 o 
   1   9   6      135.30      138.03     11.80 o 
   2   9   6        5.27        4.27      7.79 o 
   3   9   6       29.33       29.84      9.82 o 
   4   9   6       36.05       46.19     10.35 o 
   5   9   6        0.82       -7.79      7.79 o 
   6   9   6        0.02        0.21      9.09 o 
   7   9   6        0.01        1.89     10.58 o 
   8   9   6        6.57       -0.20     13.56 o 
   9   9   6        2.90       -7.60     10.57 o 
  10   9   6        2.86      -13.23     14.37 o 
   0  10   6        5.20       17.11     14.45 o 
   1  10   6        1.04        7.92      7.84 o 
   2  10   6        0.09       -8.70      8.70 o 
   3  10   6       27.58       31.02     10.97 o 
   4  10   6       10.86        3.75      9.38 o 
   5  10   6       17.68        2.23      9.64 o 
   6  10   6       10.43       16.84     14.91 o 
   7  10   6        0.59       -3.99     10.40 o 
   8  10   6        3.06      -10.96     15.72 o 
   1  11   6        0.48        4.68     13.76 o 
   1   1   7      267.28      248.90      5.64 o 
   2   1   7     1368.18     1391.33     14.10 o 
   3   1   7      223.13      237.78      8.55 o 
   4   1   7       18.84       19.85      2.22 o 
   5   1   7      638.81      652.94     12.61 o 
   6   1   7      481.21      503.91      7.38 o 
   7   1   7      533.76      588.76      9.20 o 
   8   1   7      127.98      186.60      7.28 o 
   9   1   7      289.88      292.05      8.60 o 
  10   1   7        0.05       -0.16      3.56 o 
  11   1   7      322.64      328.81     10.41 o 
  12   1   7      342.73      335.59     11.67 o 
  13   1   7        7.78       11.78      5.70 o 
  14   1   7       71.64       74.88      8.94 o 
  15   1   7        9.58        1.26      6.74 o 
  16   1   7        9.90        6.05      7.93 o 
  17   1   7       16.39       30.40      9.75 o 
  18   1   7       65.91       55.68     15.93 o 
   0   2   7     8108.14     8085.13     87.78 o 
   1   2   7     8326.96     8384.00     68.68 o 
   2   2   7      246.23      194.11      5.28 o 
   3   2   7     1243.69     1093.99     11.70 o 
   4   2   7       10.86       13.13      2.86 o 
   5   2   7     1343.71     1246.41     17.70 o 
   6   2   7      252.35      270.56      8.42 o 
   7   2   7     1439.56     1382.69     19.18 o 
   8   2   7      301.78      349.61      8.99 o 
   9   2   7      813.10      728.50     13.44 o 
  10   2   7        1.10        3.50      3.90 o 
  11   2   7      832.64      796.66     15.44 o 
  12   2   7       11.53       17.05     10.48 o 
  13   2   7        0.13        6.95      6.03 o 
  14   2   7      103.07       90.75     10.21 o 
  15   2   7        0.04        9.42      8.60 o 
  16   2   7       47.02       33.32     10.77 o 
  17   2   7       20.14       16.65     12.84 o 
  18   2   7        3.74      -11.92     11.92 o 
   1   3   7      197.64      169.65      5.77 o 
   2   3   7      247.43      250.24      5.79 o 
   3   3   7        7.56        9.10      2.35 o 
   4   3   7        0.91        0.45      2.41 o 
   5   3   7      569.01      673.53     13.26 o 
   6   3   7      285.84      319.52      8.45 o 
   7   3   7       30.56       31.09      4.36 o 
   8   3   7      206.79      232.80      8.85 o 
   9   3   7      570.29      552.24     13.32 o 
  10   3   7       40.65       41.10      6.11 o 
  11   3   7      528.69      554.29     15.88 o 
  12   3   7      144.71      140.62      9.91 o 
  13   3   7        2.41        1.94      6.39 o 
  14   3   7       74.58       60.91      9.41 o 
  15   3   7       37.61       37.14      9.10 o 
  16   3   7       23.60       29.67     10.33 o 
  17   3   7        1.72       16.93     13.10 o 
  18   3   7       29.97       29.00     18.40 o 
   0   4   7       55.22       62.49      6.07 o 
   1   4   7      136.97      132.10      4.81 o 
   2   4   7      377.51      371.33      8.66 o 
   3   4   7       35.72       50.49      4.29 o 
   4   4   7      504.03      496.22      9.62 o 
   5   4   7       12.01        7.70      3.94 o 
   6   4   7       50.41       71.28      6.27 o 
   7   4   7      284.85      294.03     10.83 o 
   8   4   7      133.50      127.34      7.88 o 
   9   4   7      267.41      284.12     10.76 o 
  10   4   7        0.24       -1.72      4.81 o 
  11   4   7      164.30      161.15     10.43 o 
  12   4   7      316.27      310.21     14.78 o 
  13   4   7        3.95        9.39      6.78 o 
  14   4   7        4.60       -0.14      7.22 o 
  15   4   7        2.69       23.36     17.69 o 
  16   4   7       49.20       26.93     13.21 o 
  17   4   7        7.89        7.88     31.44 o 
   1   5   7      535.65      585.10     13.15 o 
   2   5   7       51.69       44.94      6.11 o 
   3   5   7      179.83      197.84      7.47 o 
   4   5   7      232.40      198.12      7.69 o 
   5   5   7      279.27      306.81     13.22 o 
   6   5   7      104.22       96.49      7.56 o 
   7   5   7      224.53      194.10      9.82 o 
   8   5   7      103.43      115.58      7.96 o 
   9   5   7      353.76      342.77     11.98 o 
  10   5   7        3.47       -0.98      6.76 o 
  11   5   7       18.72       37.98      7.51 o 
  12   5   7        7.51        2.40      6.45 o 
  13   5   7       21.29       23.43      7.60 o 
  14   5   7        0.58       -8.77      8.77 o 
  15   5   7       63.91       63.38     23.69 o 
  16   5   7       16.12       15.02     14.83 o 
   0   6   7       57.90       61.18      9.88 o 
   1   6   7      227.12      209.05      9.38 o 
   2   6   7      471.63      449.32     17.61 o 
   3   6   7      215.83      215.40     10.49 o 
   4   6   7       93.41      111.24     10.31 o 
   5   6   7     2164.67     2185.57     34.18 o 
   6   6   7       57.85       76.34      8.43 o 
   7   6   7      454.05      481.76     21.62 o 
   8   6   7       24.78       38.29      6.81 o 
   9   6   7      171.37      179.88     12.06 o 
  10   6   7       40.58       22.71      7.53 o 
  11   6   7        0.40       -3.27      7.05 o 
  12   6   7       51.37       41.19      9.86 o 
  13   6   7       19.62        6.56      9.42 o 
  14   6   7       27.61       23.97     10.95 o 
  15   6   7        9.27       16.15     16.31 o 
   1   7   7       68.05       68.45      7.47 o 
   2   7   7      322.07      290.64     12.70 o 
   3   7   7      163.04      177.97     14.72 o 
   4   7   7        8.72       -0.45      6.28 o 
   5   7   7        0.68       -2.40      6.69 o 
   6   7   7       66.59       75.70     10.58 o 
   7   7   7       91.14       80.84     10.78 o 
   8   7   7      102.72       88.59      9.94 o 
   9   7   7        5.33       26.65      9.24 o 
  10   7   7       10.97       11.29      7.91 o 
  11   7   7       56.70       53.21     14.26 o 
  12   7   7       26.53       38.34     11.59 o 
  13   7   7       44.59       40.64     12.07 o 
  14   7   7        1.36       -2.72     11.66 o 
   0   8   7       28.48       26.15     10.22 o 
   1   8   7      143.29      142.72     10.27 o 
   2   8   7        0.63        5.85      7.56 o 
   3   8   7       23.78       35.29      8.68 o 
   4   8   7        8.34       16.34      8.34 o 
   5   8   7        3.96        2.26      7.45 o 
   6   8   7       12.90       11.58      8.49 o 
   7   8   7       24.78        7.66      8.92 o 
   8   8   7       44.44       36.82      9.91 o 
   9   8   7       10.26       17.40      9.33 o 
  10   8   7       58.34       63.42     12.44 o 
  11   8   7       22.82       12.69     12.32 o 
  12   8   7       10.10       -1.16     34.00 o 
   1   9   7       27.39       35.38      8.55 o 
   2   9   7       69.28       76.67     10.37 o 
   3   9   7       32.35       22.20      9.65 o 
   4   9   7       13.38       14.55      8.92 o 
   5   9   7       34.15       41.37     10.57 o 
   6   9   7        5.27        9.29      9.08 o 
   7   9   7       26.83       21.50     10.21 o 
   8   9   7        2.16       -3.48      9.09 o 
   9   9   7       32.92       34.15     11.70 o 
  10   9   7       14.10       26.68     20.36 o 
   0  10   7       24.07       23.51     13.83 o 
   1  10   7        0.03       -3.61      7.75 o 
   2  10   7        2.86       -3.32      7.61 o 
   3  10   7       34.80       37.86     15.64 o 
   4  10   7       10.38       -3.68      9.44 o 
   5  10   7        8.14       -9.64      9.64 o 
   6  10   7       10.72       10.99     15.07 o 
   7  10   7       42.42       56.53     17.62 o 
   0   0   8     2777.51     2652.74     70.46 o 
   1   0   8    11951.43    11575.00    121.09 o 
   2   0   8      394.79      308.48      9.67 o 
   3   0   8    12534.33    12367.92    129.18 o 
   4   0   8    12686.26    12395.84    230.16 o 
   5   0   8     5383.66     5448.60     61.93 o 
   6   0   8     3442.93     3359.09     37.53 o 
   7   0   8     1483.96     1618.20     20.65 o 
   8   0   8      108.92      109.17     10.86 o 
   9   0   8     2137.11     2198.10     36.96 o 
  10   0   8     1011.14     1008.13     23.99 o 
  11   0   8      423.18      449.89     18.93 o 
  12   0   8       48.03       44.74      8.48 o 
  13   0   8      660.80      672.34     21.84 o 
  14   0   8      261.18      247.07     18.37 o 
  15   0   8      354.01      380.74     32.27 o 
  16   0   8       65.97       50.21     13.13 o 
  17   0   8        1.80       12.30     11.67 o 
  18   0   8        2.20        4.72     11.68 o 
   1   1   8      157.78      158.79      5.24 o 
   2   1   8     1083.33     1070.43     12.15 o 
   3   1   8     2318.56     2459.60     23.75 o 
   4   1   8       58.23       42.81      3.07 o 
   5   1   8        0.01        3.29      2.32 o 
   6   1   8     1180.14     1190.19     15.03 o 
   7   1   8       10.18       11.09      2.66 o 
   8   1   8     1474.20     1437.82     17.13 o 
   9   1   8        7.52       11.18      4.20 o 
  10   1   8       31.48       21.79      4.98 o 
  11   1   8       80.61       96.16      7.41 o 
  12   1   8      106.59      136.54      8.77 o 
  13   1   8      398.51      373.95     14.14 o 
  14   1   8       25.62       25.31      7.03 o 
  15   1   8        4.77        6.04      7.53 o 
  16   1   8        0.95       16.89      8.56 o 
  17   1   8       34.67       32.42     11.29 o 
  18   1   8       13.07       24.10     11.80 o 
   0   2   8     8230.26     8145.29     89.05 o 
   1   2   8       13.34       19.37      2.85 o 
   2   2   8     1222.28     1154.35     12.53 o 
   3   2   8     1148.70     1189.78     12.65 o 
   4   2   8      513.85      523.91      8.93 o 
   5   2   8        7.58        5.92      2.32 o 
   6   2   8      950.00      966.13     13.67 o 
   7   2   8       71.21       76.56      4.96 o 
   8   2   8      203.01      198.53      7.32 o 
   9   2   8      352.29      319.01      9.42 o 
  10   2   8        8.36        9.07      4.35 o 
  11   2   8        4.31        8.75      5.11 o 
  12   2   8      333.66      341.15     11.97 o 
  13   2   8       51.41       51.90      8.82 o 
  14   2   8       15.37       26.08      8.08 o 
  15   2   8        0.18        2.41      8.55 o 
  16   2   8       37.14       37.10     11.63 o 
  17   2   8       77.79       68.68     17.40 o 
  18   2   8        3.56        9.82     13.13 o 
   1   3   8       81.54       89.74      4.11 o 
   2   3   8     4319.54     4561.32     36.73 o 
   3   3   8       67.29       67.70      3.61 o 
   4   3   8     6870.29     6766.23     51.64 o 
   5   3   8      122.73      117.26      6.47 o 
   6   3   8      316.13      290.29     11.93 o 
   7   3   8       65.35       69.06      6.20 o 
   8   3   8      751.72      748.34     15.18 o 
   9   3   8       59.19       64.44      7.85 o 
  10   3   8       46.14       48.40      6.49 o 
  11   3   8      107.33      101.83      9.29 o 
  12   3   8        0.06        0.06      5.03 o 
  13   3   8        2.87       -3.58      6.54 o 
  14   3   8        6.60        5.96      7.37 o 
  15   3   8        5.34       12.63      8.15 o 
  16   3   8        7.56        3.75      9.63 o 
  17   3   8       11.05        0.40     13.00 o 
   0   4   8      500.14      483.10     13.74 o 
   1   4   8      283.63      233.60      6.14 o 
   2   4   8     8460.96     8173.41     62.02 o 
   3   4   8     1353.03     1165.94     15.53 o 
   4   4   8      159.60      183.59     10.39 o 
   5   4   8      234.21      239.09      9.10 o 
   6   4   8     1152.52     1036.47     18.95 o 
   7   4   8      924.21      919.80     18.52 o 
   8   4   8     1952.38     1953.75     26.98 o 
   9   4   8      696.72      721.59     18.06 o 
  10   4   8      183.36      186.85      9.82 o 
  11   4   8      409.63      470.07     15.49 o 
  12   4   8      449.05      434.50     15.81 o 
  13   4   8      146.24      176.38     13.15 o 
  14   4   8      158.61      142.33     13.02 o 
  15   4   8        8.51        3.45      8.38 o 
  16   4   8       53.49       69.61     12.94 o 
  17   4   8        3.51       12.22     15.99 o 
   1   5   8      110.74      126.68      7.73 o 
   2   5   8       72.34       74.25      5.78 o 
   3   5   8        1.40       -1.64      3.53 o 
   4   5   8      279.21      292.31     10.60 o 
   5   5   8      580.13      548.44     14.05 o 
   6   5   8     2008.45     1913.38     28.55 o 
   7   5   8      131.01      123.46      8.75 o 
   8   5   8      144.82      174.51      9.30 o 
   9   5   8      173.92      168.51      9.49 o 
  10   5   8      147.36      140.57     12.28 o 
  11   5   8        0.24       -0.15      6.09 o 
  12   5   8      128.60      135.57     11.12 o 
  13   5   8        0.31       -6.42      6.42 o 
  14   5   8       14.21        7.74      8.29 o 
  15   5   8       15.42       -0.13     11.02 o 
  16   5   8       69.71      126.99     23.00 o 
   0   6   8      372.46      371.73     17.13 o 
   1   6   8      804.08      850.62     17.55 o 
   2   6   8      143.10      132.95      8.26 o 
   3   6   8      225.07      246.12     17.62 o 
   4   6   8        1.18        1.67      8.50 o 
   5   6   8      170.17      162.93     10.94 o 
   6   6   8      264.12      277.85     13.27 o 
   7   6   8        0.05        5.75      5.62 o 
   8   6   8      141.39      172.01     10.55 o 
   9   6   8       22.78       29.44      6.50 o 
  10   6   8      193.64      193.93     13.11 o 
  11   6   8       14.71       18.70      8.15 o 
  12   6   8       39.70       30.87      9.35 o 
  13   6   8        3.10       -3.54      8.23 o 
  14   6   8        0.09       -8.90      8.96 o 
  15   6   8        3.36        5.67     19.45 o 
   1   7   8       73.64       62.37      7.41 o 
   2   7   8       30.96       48.17      7.87 o 
   3   7   8        0.47        5.53      6.13 o 
   4   7   8      568.37      587.59     20.26 o 
   5   7   8       25.52       33.76      9.28 o 
   6   7   8       74.76       66.94      9.96 o 
   7   7   8       36.47       23.50      8.68 o 
   8   7   8       29.91       33.31      8.50 o 
   9   7   8       55.94       57.76     10.84 o 
  10   7   8       43.63       22.02      9.55 o 
  11   7   8       90.57       92.27     13.87 o 
  12   7   8       11.72       15.42      9.07 o 
  13   7   8       15.73        2.68      9.85 o 
  14   7   8       43.26        5.83     17.57 o 
   0   8   8     1406.22     1460.35     38.40 o 
   1   8   8     1024.23     1029.04     25.17 o 
   2   8   8       30.69       29.48      7.27 o 
   3   8   8      211.85      268.09     15.99 o 
   4   8   8       27.10       46.10      9.64 o 
   5   8   8       43.79       54.18     10.84 o 
   6   8   8        2.97        5.10      8.12 o 
   7   8   8        6.31       -7.86      7.86 o 
   8   8   8        0.00        1.56      7.91 o 
   9   8   8       48.84       36.89     12.11 o 
  10   8   8       95.69      100.56     13.87 o 
  11   8   8       44.68       44.99     12.07 o 
  12   8   8       25.26       23.36     27.87 o 
   1   9   8        2.46       -5.80      6.65 o 
   2   9   8        1.84        2.37      7.46 o 
   3   9   8       15.10        6.18      7.79 o 
   4   9   8        1.47        8.18      8.79 o 
   5   9   8        2.88       -4.49      8.60 o 
   6   9   8        2.20        0.85      8.73 o 
   7   9   8       18.45       22.85     12.71 o 
   8   9   8        4.21       -2.26      9.04 o 
   9   9   8       25.81       19.75     10.72 o 
  10   9   8       21.67       33.87     20.20 o 
   0  10   8       89.36       59.15     22.36 o 
   1  10   8       64.87       51.26     11.69 o 
   2  10   8        8.19        1.87      9.24 o 
   3  10   8        2.37       -2.43      7.69 o 
   4  10   8       53.03       23.52      9.80 o 
   5  10   8       26.28        9.43     12.79 o 
   6  10   8       39.79       46.22     24.90 o 
   7  10   8        0.06       13.04     18.23 o 
   1   1   9     1704.56     1781.45     28.22 o 
   2   1   9        3.03        0.61      1.96 o 
   3   1   9      140.43      161.76      5.65 o 
   4   1   9     3459.04     3686.70     34.79 o 
   5   1   9     4312.02     4560.44     36.79 o 
   6   1   9     1639.06     1795.41     20.08 o 
   7   1   9       62.46       71.54      4.22 o 
   8   1   9      150.93      154.96      6.47 o 
   9   1   9      203.27      213.46      8.80 o 
  10   1   9       65.37       83.00      7.97 o 
  11   1   9       66.04       68.77      6.98 o 
  12   1   9       87.96       88.73      7.81 o 
  13   1   9       52.96       42.45      6.99 o 
  14   1   9       12.39       10.94      6.61 o 
  15   1   9       10.03       27.40      8.57 o 
  16   1   9       82.43      102.79     13.57 o 
  17   1   9       11.75       -2.08      9.98 o 
  18   1   9       22.96       42.40     15.19 o 
   0   2   9      835.01      747.58     15.17 o 
   1   2   9     1483.46     1575.91     21.44 o 
   2   2   9     2110.92     1979.38     19.98 o 
   3   2   9      261.65      308.99      6.13 o 
   4   2   9     1295.76     1202.35     13.58 o 
   5   2   9      436.04      445.52     12.63 o 
   6   2   9     3683.21     3570.12     33.67 o 
   7   2   9       21.27       23.09      4.34 o 
   8   2   9      478.50      488.40     10.01 o 
   9   2   9       65.47       81.91      6.02 o 
  10   2   9      266.15      244.77      9.08 o 
  11   2   9       46.26       33.82      7.54 o 
  12   2   9       17.74       28.10      6.72 o 
  13   2   9      139.93      153.99     11.83 o 
  14   2   9        3.80       -6.37      6.37 o 
  15   2   9       40.85       41.75     10.21 o 
  16   2   9      147.71      160.18     15.95 o 
  17   2   9       15.08       26.08     10.84 o 
  18   2   9        2.71        7.17     24.58 o 
   1   3   9      146.86      166.93      6.40 o 
   2   3   9     3847.76     4039.88     33.64 o 
   3   3   9      281.95      326.29      6.83 o 
   4   3   9     2372.36     2478.28     23.97 o 
   5   3   9       88.27       96.57      7.24 o 
   6   3   9      296.68      324.96      9.46 o 
   7   3   9      395.15      389.03     12.71 o 
   8   3   9      130.04      129.77      7.52 o 
   9   3   9        7.03        8.78      4.56 o 
  10   3   9     1178.88     1102.88     21.94 o 
  11   3   9        1.07       -2.48      4.75 o 
  12   3   9       17.19       30.93      8.71 o 
  13   3   9       15.68       24.86      7.65 o 
  14   3   9       19.88       16.96      8.25 o 
  15   3   9       18.78       21.10      8.87 o 
  16   3   9       47.82       34.78     13.90 o 
  17   3   9        1.35       19.96     11.07 o 
   0   4   9       33.50       30.82      6.02 o 
   1   4   9        3.39        5.74      3.01 o 
   2   4   9      512.57      570.03      9.74 o 
   3   4   9      153.23      174.37      6.18 o 
   4   4   9     1214.59     1159.56     17.94 o 
   5   4   9       39.63       35.86      7.31 o 
   6   4   9      878.87      814.71     16.88 o 
   7   4   9      198.69      221.72     10.40 o 
   8   4   9       13.35       10.26      5.58 o 
   9   4   9        4.47       -3.03      4.57 o 
  10   4   9       17.24       10.39      5.53 o 
  11   4   9      379.09      344.31     19.31 o 
  12   4   9        4.71        6.81      6.62 o 
  13   4   9       34.25       39.24      9.00 o 
  14   4   9       11.37       -3.31      7.36 o 
  15   4   9       12.63        7.71      8.49 o 
  16   4   9       10.59       18.31      9.57 o 
  17   4   9        6.27        4.86     15.87 o 
   1   5   9      224.44      231.36     11.64 o 
   2   5   9      280.92      303.96      9.57 o 
   3   5   9        0.04       -0.27      5.04 o 
   4   5   9     1218.39     1168.40     21.29 o 
   5   5   9        9.03        4.61      4.70 o 
   6   5   9      122.67      131.13      9.56 o 
   7   5   9      112.22       90.94      8.06 o 
   8   5   9      106.76      108.90      9.37 o 
   9   5   9        1.92       -4.11      4.82 o 
  10   5   9        1.67        3.55      5.49 o 
  11   5   9        8.48        8.60      6.20 o 
  12   5   9        0.02       -5.96      5.96 o 
  13   5   9        5.85        2.61      7.01 o 
  14   5   9       20.15        6.87      8.44 o 
  15   5   9       32.45       47.74     11.09 o 
  16   5   9       20.79       18.41     16.35 o 
   0   6   9      122.70      109.49     11.36 o 
   1   6   9       12.98       14.48      5.41 o 
   2   6   9      176.96      161.92     10.43 o 
   3   6   9       98.50      102.02      8.44 o 
   4   6   9     1369.09     1334.52     31.28 o 
   5   6   9      165.82      192.90     11.54 o 
   6   6   9      433.56      461.70     16.48 o 
   7   6   9      979.11     1025.80     24.17 o 
   8   6   9      233.26      255.89     12.21 o 
   9   6   9       92.48       87.39      8.28 o 
  10   6   9       47.41       76.44     10.64 o 
  11   6   9        0.74       -5.30      6.71 o 
  12   6   9       26.56       27.28      8.26 o 
  13   6   9       16.71       13.34      9.23 o 
  14   6   9       38.89       38.80     14.20 o 
  15   6   9        0.60        8.03     28.30 o 
   1   7   9       42.31       41.97      7.50 o 
   2   7   9       82.73       77.43      9.25 o 
   3   7   9      610.81      670.14     19.43 o 
   4   7   9      394.75      389.12     17.60 o 
   5   7   9       66.61       68.30     10.36 o 
   6   7   9       29.63       23.19      8.66 o 
   7   7   9      101.27       95.24     11.73 o 
   8   7   9       31.25       24.85      9.38 o 
   9   7   9        0.83        0.63      8.24 o 
  10   7   9        3.90       -2.71      8.61 o 
  11   7   9       18.38       34.60     10.72 o 
  12   7   9       43.35       25.79     11.84 o 
  13   7   9       24.58       10.55     15.56 o 
  14   7   9        0.09      -14.42     14.42 o 
   0   8   9      110.41      153.70     20.11 o 
   1   8   9       20.30       24.42      8.01 o 
   2   8   9      108.34      115.09     11.06 o 
   3   8   9      189.18      183.26     12.86 o 
   4   8   9        4.14       12.14      7.68 o 
   5   8   9       49.86       35.01     12.95 o 
   6   8   9       50.63       38.03     10.51 o 
   7   8   9       12.35        3.25      8.76 o 
   8   8   9        9.51        7.49     11.49 o 
   9   8   9       40.82       33.84     10.87 o 
  10   8   9        4.86        3.84      9.27 o 
  11   8   9        4.51        4.49     10.22 o 
  12   8   9        9.31       19.61     19.18 o 
   1   9   9      103.76      137.67     15.72 o 
   2   9   9       49.34       55.13      9.70 o 
   3   9   9       17.83       11.41      8.30 o 
   4   9   9       44.35       41.74      9.59 o 
   5   9   9        2.49        6.79      8.11 o 
   6   9   9       41.48       33.66     11.26 o 
   7   9   9        1.64       -5.73     11.07 o 
   8   9   9       27.84       46.88     11.78 o 
   9   9   9       12.07      -11.71     11.71 o 
  10   9   9       17.09       36.22     19.42 o 
   0  10   9      112.86      159.92     18.78 o 
   1  10   9       25.78       23.40     15.49 o 
   2  10   9       67.95       91.21     13.66 o 
   3  10   9        1.36        4.08      9.53 o 
   4  10   9       41.21       54.76     12.79 o 
   5  10   9        1.23       -3.91      9.48 o 
   6  10   9       31.58        4.71     10.90 o 
   0   0  10     2005.84     2117.38     41.63 o 
   1   0  10    29007.90    28253.52    286.01 o 
   2   0  10     3068.57     2995.98     53.62 o 
   3   0  10    16941.70    16712.16    192.58 o 
   4   0  10      244.05      259.66      8.52 o 
   5   0  10      121.87      123.11      6.14 o 
   6   0  10      583.40      669.81     15.49 o 
   7   0  10      667.99      528.90     17.88 o 
   8   0  10      467.51      539.63     20.73 o 
   9   0  10      465.88      401.11     23.16 o 
  10   0  10      418.07      361.64     17.37 o 
  11   0  10       35.30       23.45      9.74 o 
  12   0  10       18.74       25.53      8.96 o 
  13   0  10     1463.21     1437.13     37.87 o 
  14   0  10      196.13      174.85     16.01 o 
  15   0  10        1.38      -13.57     21.34 o 
  16   0  10       13.30       18.50     13.90 o 
  17   0  10       18.69       16.61     14.72 o 
  18   0  10       17.12       35.38     27.22 o 
   1   1  10     4494.26     4672.29     39.11 o 
   2   1  10      228.46      234.26      7.84 o 
   3   1  10      528.89      588.81      8.99 o 
   4   1  10      982.18      911.41     11.43 o 
   5   1  10      136.64      136.76      6.76 o 
   6   1  10     1926.80     2053.38     23.75 o 
   7   1  10      516.05      535.56      9.88 o 
   8   1  10      504.06      485.19     10.70 o 
   9   1  10      244.23      226.21      9.15 o 
  10   1  10       49.33       48.60      6.07 o 
  11   1  10      196.25      213.79     10.97 o 
  12   1  10        2.90       -6.94      6.94 o 
  13   1  10      168.93      168.18      9.98 o 
  14   1  10       84.30       85.07     10.51 o 
  15   1  10        9.69        5.96      9.15 o 
  16   1  10        4.20        9.97      9.56 o 
  17   1  10        2.29       15.70     10.57 o 
  18   1  10       13.87        9.30     13.33 o 
   0   2  10     1733.09     1589.02     24.96 o 
   1   2  10     4013.43     4317.10     39.87 o 
   2   2  10     3869.14     3823.79     33.74 o 
   3   2  10       64.14       92.83      4.11 o 
   4   2  10      345.77      340.96      7.36 o 
   5   2  10      556.48      497.23     11.41 o 
   6   2  10       43.66       58.82      4.39 o 
   7   2  10      344.81      347.14      8.78 o 
   8   2  10       29.68       35.63      4.61 o 
   9   2  10      930.14      929.95     17.34 o 
  10   2  10      206.63      212.56     10.87 o 
  11   2  10      134.18      139.21      9.85 o 
  12   2  10      294.62      287.55     12.83 o 
  13   2  10        8.75       -0.54      6.36 o 
  14   2  10        4.76        7.48      7.41 o 
  15   2  10       87.37       89.23     11.24 o 
  16   2  10        9.76       21.83     10.42 o 
  17   2  10        0.16       -9.37      9.37 o 
   1   3  10      732.70      829.24     13.33 o 
   2   3  10      793.30      778.20     11.88 o 
   3   3  10       39.76       51.30      3.51 o 
   4   3  10     1266.74     1307.38     16.89 o 
   5   3  10      252.77      216.04     11.06 o 
   6   3  10      305.87      267.11      9.06 o 
   7   3  10      155.32      149.97      7.57 o 
   8   3  10       61.91       76.77      8.71 o 
   9   3  10      213.36      239.15     12.29 o 
  10   3  10       50.41       38.63      6.44 o 
  11   3  10       81.04       76.44      8.33 o 
  12   3  10      152.58      152.21     12.01 o 
  13   3  10       28.82       34.12      8.66 o 
  14   3  10        2.50        5.35      7.45 o 
  15   3  10       14.50        9.52      8.16 o 
  16   3  10       72.22       91.36     12.65 o 
  17   3  10       60.37       50.85     14.66 o 
   0   4  10     6427.96     6350.00     80.38 o 
   1   4  10      163.25      145.40      6.20 o 
   2   4  10        2.50        2.80      3.00 o 
   3   4  10      192.08      214.61      7.25 o 
   4   4  10      324.49      307.33     10.79 o 
   5   4  10     1228.02     1224.43     17.95 o 
   6   4  10       10.43       16.48      4.77 o 
   7   4  10     3096.25     3021.82     49.51 o 
   8   4  10      449.74      391.19     14.40 o 
   9   4  10      220.71      221.71     10.25 o 
  10   4  10      280.16      324.88     12.20 o 
  11   4  10      121.80      126.83      9.15 o 
  12   4  10        1.23       -6.25      6.25 o 
  13   4  10       18.02       23.44      8.32 o 
  14   4  10       17.32       38.17      9.50 o 
  15   4  10        1.21        5.26      8.31 o 
  16   4  10        3.48        4.41     11.03 o 
   1   5  10       48.30       53.23      5.83 o 
   2   5  10      116.14      123.17      7.20 o 
   3   5  10        4.94        8.67      4.75 o 
   4   5  10     1510.41     1432.65     24.33 o 
   5   5  10       49.96       38.14      6.27 o 
   6   5  10      798.33      786.51     16.45 o 
   7   5  10       45.52       47.98      6.88 o 
   8   5  10      182.46      176.95     11.08 o 
   9   5  10       32.83       32.66      6.53 o 
  10   5  10       14.20       13.63      6.00 o 
  11   5  10        0.52       -1.16      6.45 o 
  12   5  10        0.51        2.07      6.77 o 
  13   5  10       16.50       12.96      8.36 o 
  14   5  10       28.72       30.01      9.81 o 
  15   5  10       20.27       22.36     10.08 o 
  16   5  10        9.18       38.72     14.47 o 
   0   6  10      118.76      114.61     11.84 o 
   1   6  10      760.17      805.04     17.68 o 
   2   6  10     1263.35     1206.65     22.77 o 
   3   6  10       20.67       13.74      5.97 o 
   4   6  10       84.49       80.97      9.79 o 
   5   6  10      133.71      111.09      9.28 o 
   6   6  10      107.39      127.25     10.78 o 
   7   6  10      245.80      232.88     13.22 o 
   8   6  10       85.11       89.30     10.12 o 
   9   6  10       76.99       67.66      8.93 o 
  10   6  10       69.91       53.88      8.57 o 
  11   6  10      100.39      117.21     10.81 o 
  12   6  10       18.42       16.01      7.65 o 
  13   6  10       11.61        7.11      7.90 o 
  14   6  10       16.04       24.64     13.17 o 
  15   6  10        0.00      -12.37     13.43 o 
   1   7  10       54.16       47.68      7.97 o 
   2   7  10      302.87      342.10     15.02 o 
   3   7  10      181.00      175.79     11.93 o 
   4   7  10       15.19       -2.00      6.46 o 
   5   7  10       99.27      105.88     10.36 o 
   6   7  10       60.28       87.50     18.02 o 
   7   7  10       93.93      101.84     13.61 o 
   8   7  10       22.74       26.94      9.68 o 
   9   7  10       18.29       17.04      9.95 o 
  10   7  10       59.38       50.45     11.22 o 
  11   7  10       26.61       11.22      9.85 o 
  12   7  10       12.65        2.25     15.23 o 
  13   7  10       20.37       30.31     15.68 o 
   0   8  10       48.22       31.36     19.72 o 
   1   8  10      360.77      350.30     18.59 o 
   2   8  10        0.05       -3.53      6.72 o 
   3   8  10      154.15      176.26     12.97 o 
   4   8  10        0.60       14.87      7.34 o 
   5   8  10       27.87       26.51      8.48 o 
   6   8  10       59.63       62.65     10.08 o 
   7   8  10       60.28       45.23     10.98 o 
   8   8  10        1.32       -1.23      9.82 o 
   9   8  10      100.48      110.32     14.48 o 
  10   8  10       14.64       -1.00      9.51 o 
  11   8  10       14.23       10.68     11.31 o 
  12   8  10       13.38        0.11     18.47 o 
   1   9  10       37.95       30.67     10.24 o 
   2   9  10        2.44        2.11      8.12 o 
   3   9  10        3.58       -1.45      8.85 o 
   4   9  10        4.78        4.71      8.25 o 
   5   9  10        3.23        4.36      8.36 o 
   6   9  10        0.18       11.03      9.03 o 
   7   9  10        1.35       -2.15      8.27 o 
   8   9  10        8.89        9.48      9.92 o 
   9   9  10        1.14        5.58     13.67 o 
   0  10  10       22.86       13.85     14.65 o 
   1  10  10       53.30       50.72     17.85 o 
   2  10  10        7.38       19.37     10.64 o 
   3  10  10       12.14        6.45     11.51 o 
   4  10  10        0.72        1.68     11.62 o 
   5  10  10        5.83        7.43     12.47 o 
   6  10  10        7.70        7.71     12.24 o 
   1   1  11      649.21      678.25     10.39 o 
   2   1  11      705.57      787.21     11.18 o 
   3   1  11      109.94      118.36      4.52 o 
   4   1  11      856.16      860.99     16.81 o 
   5   1  11        0.01        1.09      2.88 o 
   6   1  11       17.83       15.88      3.67 o 
   7   1  11      241.59      258.61      8.04 o 
   8   1  11      209.11      214.69      9.31 o 
   9   1  11      269.06      269.32      9.98 o 
  10   1  11      415.00      460.56     16.89 o 
  11   1  11      153.94      139.53      8.67 o 
  12   1  11      181.16      195.54     11.30 o 
  13   1  11      169.90      158.37     11.00 o 
  14   1  11        0.43       -0.32      7.27 o 
  15   1  11       28.28       36.44      9.03 o 
  16   1  11        0.86       -4.23      9.25 o 
  17   1  11       11.13       13.16     11.05 o 
   0   2  11     5133.09     5613.42     66.42 o 
   1   2  11     3859.55     3562.59     34.52 o 
   2   2  11      204.26      215.87      6.25 o 
   3   2  11     3575.79     3542.50     32.19 o 
   4   2  11     1378.66     1328.78     16.18 o 
   5   2  11      185.03      171.46      6.53 o 
   6   2  11      896.94      876.33     15.19 o 
   7   2  11      709.05      728.58     14.22 o 
   8   2  11      177.74      144.46      7.03 o 
   9   2  11      821.67      828.64     20.01 o 
  10   2  11      895.50      875.90     19.72 o 
  11   2  11      446.59      515.22     16.81 o 
  12   2  11       84.08       71.66      8.46 o 
  13   2  11      130.35      159.97     11.25 o 
  14   2  11      107.50       90.71     12.22 o 
  15   2  11       53.66       82.46     11.32 o 
  16   2  11       61.48       54.16     18.62 o 
  17   2  11        3.11       15.91     11.23 o 
   1   3  11     1338.07     1338.05     18.07 o 
   2   3  11      491.13      477.13     12.00 o 
   3   3  11     1568.98     1540.98     20.41 o 
   4   3  11       73.03       80.23      4.90 o 
   5   3  11      261.36      243.04      8.64 o 
   6   3  11      136.91      144.01      7.75 o 
   7   3  11       63.63       56.15      6.57 o 
   8   3  11      177.39      197.66     11.32 o 
   9   3  11       34.54       32.46      6.30 o 
  10   3  11      200.33      191.24     10.88 o 
  11   3  11        0.50        0.26      5.57 o 
  12   3  11        0.19       -1.55      5.94 o 
  13   3  11       65.42       47.08      9.57 o 
  14   3  11       68.51       44.79     10.13 o 
  15   3  11       67.88       70.25     11.16 o 
  16   3  11       17.12       24.14      9.86 o 
  17   3  11       21.87        7.07     12.68 o 
   0   4  11        6.58       12.50      5.25 o 
   1   4  11      241.53      263.84      7.98 o 
   2   4  11       51.08       58.27      4.72 o 
   3   4  11       71.60       73.60      5.72 o 
   4   4  11      127.26      134.88      7.20 o 
   5   4  11       44.34       31.84      5.37 o 
   6   4  11      102.45      100.75      8.27 o 
   7   4  11      629.14      607.03     14.44 o 
   8   4  11      699.37      646.56     15.22 o 
   9   4  11      351.50      327.75     11.02 o 
  10   4  11       26.43       23.03      5.02 o 
  11   4  11        0.53        5.48      6.94 o 
  12   4  11       10.42        5.59      7.41 o 
  13   4  11       20.26       -0.73      7.35 o 
  14   4  11        1.12       -2.55      7.81 o 
  15   4  11       15.63       16.03     11.32 o 
  16   4  11        1.40       -3.48     10.10 o 
   1   5  11       22.01       26.26      4.53 o 
   2   5  11      226.68      256.45      9.52 o 
   3   5  11       46.46       41.86      6.26 o 
   4   5  11      248.29      295.08     11.69 o 
   5   5  11      324.02      317.28     11.34 o 
   6   5  11      119.44      102.64      8.69 o 
   7   5  11        7.71        2.76      5.06 o 
   8   5  11       18.71       22.52      6.82 o 
   9   5  11       15.30       16.98      5.60 o 
  10   5  11      106.79      107.45      9.06 o 
  11   5  11       16.23       34.08      7.50 o 
  12   5  11       36.41       19.06      8.44 o 
  13   5  11       23.77       24.36      9.15 o 
  14   5  11        6.24        8.11      8.67 o 
  15   5  11       11.15        8.45     10.62 o 
   0   6  11       99.36      111.61     10.10 o 
   1   6  11      554.08      541.84     15.99 o 
   2   6  11      323.56      323.84     13.45 o 
   3   6  11     1069.57     1068.94     22.01 o 
   4   6  11      343.95      346.56     13.45 o 
   5   6  11      478.35      497.78     15.58 o 
   6   6  11        5.46        5.55      5.84 o 
   7   6  11       34.50       26.26      7.00 o 
   8   6  11       11.76       14.01      6.56 o 
   9   6  11      310.28      329.90     17.72 o 
  10   6  11       18.34       17.96      7.12 o 
  11   6  11      233.63      224.13     16.02 o 
  12   6  11      113.36      119.04     11.60 o 
  13   6  11       15.06       16.10      8.97 o 
  14   6  11       63.62       71.77     13.55 o 
   1   7  11        3.75       -3.35      5.81 o 
   2   7  11      377.95      349.45     15.38 o 
   3   7  11        3.28       -0.01      6.77 o 
   4   7  11      362.31      403.39     15.31 o 
   5   7  11        0.77       -3.78      6.41 o 
   6   7  11       50.33       67.81      9.59 o 
   7   7  11        0.74        4.44      7.28 o 
   8   7  11        0.00       -4.17      7.10 o 
   9   7  11        5.38       11.65      8.15 o 
  10   7  11        3.07       -8.40      8.40 o 
  11   7  11        2.17       -1.75      9.08 o 
  12   7  11        5.76       17.26     11.07 o 
  13   7  11        6.15        4.93     12.13 o 
   0   8  11      132.39      157.65     26.06 o 
   1   8  11        1.91       -7.33      7.33 o 
   2   8  11        5.56        2.76      8.06 o 
   3   8  11       24.82       11.52      6.92 o 
   4   8  11       34.60       32.43      8.67 o 
   5   8  11      133.07      142.76     12.65 o 
   6   8  11       66.47       59.14     10.11 o 
   7   8  11        2.21       -7.33      7.33 o 
   8   8  11       31.03       27.31      9.38 o 
   9   8  11       27.77       33.85      9.96 o 
  10   8  11        4.95        9.58      8.51 o 
  11   8  11        0.44       -4.79     10.68 o 
   1   9  11       39.88       34.27     10.69 o 
   2   9  11      202.00      166.78     14.21 o 
   3   9  11        0.15        5.63      8.71 o 
   4   9  11       57.86       51.59     10.43 o 
   5   9  11       20.99       31.13      9.40 o 
   6   9  11        3.41       -7.45      9.16 o 
   7   9  11        0.04       -0.51      8.79 o 
   8   9  11       70.91       48.70     15.15 o 
   9   9  11        0.08        4.05     12.16 o 
   0  10  11       42.75       56.39     25.39 o 
   1  10  11        9.93       23.47     14.93 o 
   2  10  11       32.11        7.56     14.53 o 
   3  10  11        3.17       11.82     14.58 o 
   4  10  11       27.67       29.83     16.70 o 
   5  10  11       13.14       15.59     16.14 o 
   0   0  12     2781.50     3158.97     58.86 o 
   1   0  12      637.09      697.50     15.33 o 
   2   0  12       32.17       94.63      7.60 o 
   3   0  12     7931.83     8254.17     92.35 o 
   4   0  12       21.97        9.90      3.81 o 
   5   0  12     1169.19     1169.54     20.66 o 
   6   0  12     1237.40     1238.35     48.01 o 
   7   0  12       11.99       35.85     10.93 o 
   8   0  12      400.28      307.52     43.68 o 
   9   0  12       33.36       81.61     10.44 o 
  10   0  12        8.42       -1.88      6.97 o 
  11   0  12      480.30      558.83     22.81 o 
  12   0  12      238.38      310.86     23.40 o 
  13   0  12        6.39       18.17      9.73 o 
  14   0  12       27.99       25.24     10.89 o 
  15   0  12       84.38       57.09     23.77 o 
  16   0  12        4.89        4.92     21.55 o 
  17   0  12        1.61       10.75     23.71 o 
   1   1  12     1315.83     1375.79     16.42 o 
   2   1  12       84.96       79.69      5.01 o 
   3   1  12       61.08       51.00      3.63 o 
   4   1  12     1548.51     1555.61     18.65 o 
   5   1  12      427.06      407.64     10.52 o 
   6   1  12      315.08      317.33     11.76 o 
   7   1  12     1266.73     1372.50     23.97 o 
   8   1  12        2.41        2.69      4.29 o 
   9   1  12      311.41      346.51     14.33 o 
  10   1  12      277.64      286.77     13.15 o 
  11   1  12      282.18      316.44     14.32 o 
  12   1  12       79.55       79.05     12.21 o 
  13   1  12        0.29        6.85      7.09 o 
  14   1  12       74.62      105.37     11.28 o 
  15   1  12       91.01       47.36     11.33 o 
  16   1  12       47.45       88.90     15.61 o 
  17   1  12        9.23       10.11     12.81 o 
   0   2  12        3.36        2.78      3.78 o 
   1   2  12       83.65       71.56      4.41 o 
   2   2  12     2224.52     2259.27     23.42 o 
   3   2  12      283.87      244.40      6.51 o 
   4   2  12      123.63      135.78      6.30 o 
   5   2  12      227.08      233.69      8.92 o 
   6   2  12     1627.84     1609.07     26.27 o 
   7   2  12     1290.36     1303.50     20.01 o 
   8   2  12      181.18      183.90      9.52 o 
   9   2  12      374.89      353.44     13.03 o 
  10   2  12      403.41      417.66     14.52 o 
  11   2  12      150.38      151.39     10.38 o 
  12   2  12       39.55       26.30      8.82 o 
  13   2  12      364.11      379.12     15.37 o 
  14   2  12        2.75       -5.03      7.00 o 
  15   2  12       19.91       27.57     10.03 o 
  16   2  12       81.81       95.90     12.28 o 
  17   2  12        9.99        7.46     12.15 o 
   1   3  12      288.05      273.42      7.69 o 
   2   3  12        6.51       10.18      3.22 o 
   3   3  12      873.56      828.66     14.57 o 
   4   3  12        9.93        4.02      3.60 o 
   5   3  12        4.15        5.67      3.94 o 
   6   3  12      933.62      868.85     17.85 o 
   7   3  12      285.20      280.09     11.03 o 
   8   3  12      171.08      200.21     10.16 o 
   9   3  12      677.52      626.33     13.96 o 
  10   3  12      218.15      213.34     11.41 o 
  11   3  12       14.24       17.22      6.57 o 
  12   3  12       71.48       75.08      9.12 o 
  13   3  12        3.51        6.77      7.43 o 
  14   3  12        0.52       11.37      8.37 o 
  15   3  12        5.41        4.46     10.69 o 
  16   3  12        0.19       -2.54      9.10 o 
   0   4  12     2147.61     1871.38     31.69 o 
   1   4  12      182.92      176.08      7.98 o 
   2   4  12      164.70      176.86      7.77 o 
   3   4  12        0.09       -0.36      3.52 o 
   4   4  12     1537.02     1502.95     30.79 o 
   5   4  12     1105.76     1088.18     20.13 o 
   6   4  12     1869.94     1872.13     26.17 o 
   7   4  12       29.46       23.29      5.62 o 
   8   4  12      448.00      481.75     19.25 o 
   9   4  12       92.32       82.45      7.02 o 
  10   4  12        9.19       11.58      5.62 o 
  11   4  12       55.67       61.25      8.89 o 
  12   4  12        0.11       -5.24      6.66 o 
  13   4  12       28.37       48.70      9.73 o 
  14   4  12      110.38      128.41     13.34 o 
  15   4  12       19.44       14.10      9.11 o 
  16   4  12       38.63       30.69     11.71 o 
   1   5  12      103.75       90.74      6.84 o 
   2   5  12      661.92      626.18     14.25 o 
   3   5  12      130.93      124.39      8.70 o 
   4   5  12        1.68        2.85      5.15 o 
   5   5  12      547.93      558.07     15.69 o 
   6   5  12       19.98       19.49      6.29 o 
   7   5  12       24.35       17.25      6.12 o 
   8   5  12      291.18      259.49     11.27 o 
   9   5  12        2.87        4.63      5.43 o 
  10   5  12      144.79      116.61      8.74 o 
  11   5  12       22.48       14.06      6.64 o 
  12   5  12       22.48       28.98      8.74 o 
  13   5  12        3.06        4.37      8.23 o 
  14   5  12        0.72        6.32      8.72 o 
  15   5  12       40.08       50.64     12.36 o 
   0   6  12       24.02       17.42      7.57 o 
   1   6  12       21.52       31.25      6.91 o 
   2   6  12        3.91        2.71      6.03 o 
   3   6  12      157.23      155.58     13.76 o 
   4   6  12      224.87      242.32     14.20 o 
   5   6  12      164.56      163.32     10.57 o 
   6   6  12      138.72      136.56     10.14 o 
   7   6  12        7.76        9.38      6.30 o 
   8   6  12        0.01       -5.84      5.84 o 
   9   6  12       33.01       40.75      8.28 o 
  10   6  12       17.69       22.77      6.93 o 
  11   6  12       15.91       19.89      7.85 o 
  12   6  12        1.87       -0.60      9.15 o 
  13   6  12        6.26        2.28     10.34 o 
  14   6  12        0.05        4.13     10.05 o 
   1   7  12       30.95       27.24      8.47 o 
   2   7  12       13.13       13.16      7.05 o 
   3   7  12        7.96       -5.42      6.50 o 
   4   7  12      259.33      228.86     11.64 o 
   5   7  12      195.24      159.69     11.41 o 
   6   7  12        3.65        6.02      7.73 o 
   7   7  12        3.91        6.23      6.88 o 
   8   7  12       93.42      107.68     13.67 o 
   9   7  12       51.46       52.04      9.63 o 
  10   7  12        2.83        3.85      7.35 o 
  11   7  12        0.08        2.48      7.76 o 
  12   7  12        0.06       -5.62     14.68 o 
  13   7  12        1.69        7.05     19.63 o 
   0   8  12       18.27       18.33     12.64 o 
   1   8  12       67.19       63.07     10.79 o 
   2   8  12      188.67      190.56     19.33 o 
   3   8  12        0.81       -0.59      7.44 o 
   4   8  12       14.12        2.14      7.46 o 
   5   8  12      388.64      368.26     17.74 o 
   6   8  12      159.27      174.48     14.09 o 
   7   8  12        0.10       -0.50      8.26 o 
   8   8  12      172.03      191.55     14.96 o 
   9   8  12        8.96       31.08      9.82 o 
  10   8  12       10.48       -0.77      8.68 o 
  11   8  12        4.40        3.41     12.09 o 
   1   9  12       11.31        6.67      9.34 o 
   2   9  12       80.61       71.00     13.74 o 
   3   9  12       28.13       29.92     10.67 o 
   4   9  12        4.38        4.01     10.63 o 
   5   9  12       12.74       12.69      8.65 o 
   6   9  12       41.84       21.84      9.95 o 
   7   9  12        0.17       -2.79      9.18 o 
   8   9  12        1.04        3.54     16.77 o 
   0  10  12        3.29        3.29     20.36 o 
   1  10  12       63.42       76.57     20.09 o 
   2  10  12       32.75        2.94     18.61 o 
   3  10  12       44.37       18.39     15.81 o 
   4  10  12       25.92       40.43     28.49 o 
   1   1  13      194.21      245.75      7.02 o 
   2   1  13      231.57      204.90      6.82 o 
   3   1  13      625.68      697.48     11.17 o 
   4   1  13       68.54       69.56      5.51 o 
   5   1  13       85.90      109.60      5.88 o 
   6   1  13       70.99       67.48      5.95 o 
   7   1  13       15.56       20.15      7.51 o 
   8   1  13       34.31       43.70      6.25 o 
   9   1  13       31.60       21.74      6.65 o 
  10   1  13       11.17       19.30      7.10 o 
  11   1  13       82.51      107.18     10.42 o 
  12   1  13      122.90      142.42     13.06 o 
  13   1  13      387.79      407.82     21.91 o 
  14   1  13        7.39       12.16      7.77 o 
  15   1  13       68.28       54.78     12.16 o 
  16   1  13       18.73        9.38     11.68 o 
  17   1  13        2.74        1.40     20.80 o 
   0   2  13       94.17      115.42      7.66 o 
   1   2  13     5388.60     5428.58     46.77 o 
   2   2  13      651.99      597.67     10.61 o 
   3   2  13     2763.80     2591.88     29.22 o 
   4   2  13     1618.03     1591.95     21.15 o 
   5   2  13     1670.31     1558.71     23.49 o 
   6   2  13        9.31        5.72      3.91 o 
   7   2  13      119.07      111.87      7.58 o 
   8   2  13       25.90       32.69      8.67 o 
   9   2  13      846.62      800.92     20.80 o 
  10   2  13        1.85       12.74      6.01 o 
  11   2  13       53.22       50.99      7.95 o 
  12   2  13        0.53        1.71      6.50 o 
  13   2  13       82.46       92.24     10.03 o 
  14   2  13       27.35       31.66      8.96 o 
  15   2  13        6.96       -7.29      7.29 o 
  16   2  13       14.23       36.52     12.87 o 
  17   2  13        3.73       21.71     23.93 o 
   1   3  13        1.45       -2.85      2.85 o 
   2   3  13       45.11       64.43      7.19 o 
   3   3  13      126.13      115.19      7.23 o 
   4   3  13        3.64        8.85      4.27 o 
   5   3  13        0.14        1.69      4.29 o 
   6   3  13      484.90      479.93     17.72 o 
   7   3  13      260.82      266.15     10.02 o 
   8   3  13       18.85       12.86      4.76 o 
   9   3  13       41.80       30.12      7.02 o 
  10   3  13       86.55       86.72      8.99 o 
  11   3  13        2.61        1.44      5.86 o 
  12   3  13       55.14       60.11      8.57 o 
  13   3  13        3.17       -6.92      6.92 o 
  14   3  13       52.70       72.66     11.81 o 
  15   3  13       51.19       55.85     10.83 o 
  16   3  13        2.83       11.77     12.68 o 
   0   4  13      178.58      164.55     10.04 o 
   1   4  13      113.17      110.38      6.80 o 
   2   4  13       54.64       64.35      5.76 o 
   3   4  13       25.25       29.43      4.85 o 
   4   4  13      191.52      186.52      9.66 o 
   5   4  13       57.41       62.91      6.98 o 
   6   4  13       56.49       58.41      6.53 o 
   7   4  13      275.06      291.25     11.00 o 
   8   4  13       17.38       27.29      5.81 o 
   9   4  13       33.36       29.03      5.88 o 
  10   4  13       98.99      110.30      9.76 o 
  11   4  13       15.77       14.08      6.80 o 
  12   4  13        7.73        2.71      6.45 o 
  13   4  13        0.32        4.01      7.69 o 
  14   4  13        4.33        6.31      8.47 o 
  15   4  13        1.76        8.27      9.10 o 
  16   4  13        0.01       -7.87     15.79 o 
   1   5  13      133.61      129.46      8.00 o 
   2   5  13      158.04      169.25      8.61 o 
   3   5  13      120.05      109.12      8.56 o 
   4   5  13      617.95      679.63     17.36 o 
   5   5  13       23.14       12.07      6.10 o 
   6   5  13        0.16       -2.31      5.19 o 
   7   5  13       63.44       47.28      7.48 o 
   8   5  13      210.47      179.05     11.19 o 
   9   5  13      130.76      102.97      9.58 o 
  10   5  13       58.23       37.70      6.65 o 
  11   5  13       22.16       30.23      8.03 o 
  12   5  13       34.06       47.66     10.74 o 
  13   5  13       17.37       23.19      9.30 o 
  14   5  13        0.00       -6.39      8.11 o 
  15   5  13       19.91        8.82     10.78 o 
   0   6  13       69.26       60.99     10.33 o 
   1   6  13      327.57      330.55     12.87 o 
   2   6  13       12.42        7.29      5.70 o 
   3   6  13      325.00      340.13     17.36 o 
   4   6  13       95.62       89.46      8.91 o 
   5   6  13      718.26      712.29     17.35 o 
   6   6  13      225.64      197.38     11.79 o 
   7   6  13      445.53      411.00     15.49 o 
   8   6  13      111.64      125.63     10.62 o 
   9   6  13      121.53      152.39     11.54 o 
  10   6  13       34.82       48.06      8.20 o 
  11   6  13      118.65      117.43     14.79 o 
  12   6  13        3.46        1.46      8.95 o 
  13   6  13        0.42        5.01     10.21 o 
  14   6  13        0.29       16.20     15.58 o 
   1   7  13        0.43       -3.78      6.93 o 
   2   7  13       60.58       84.19     11.34 o 
   3   7  13        6.42       11.80      6.65 o 
   4   7  13       26.36       34.66      7.68 o 
   5   7  13        2.76        1.97      6.47 o 
   6   7  13       24.40        6.19      6.70 o 
   7   7  13       57.77       44.00     10.64 o 
   8   7  13        3.35        4.50      7.18 o 
   9   7  13        0.02       -3.80      7.23 o 
  10   7  13        0.02        0.50      6.80 o 
  11   7  13        1.24        1.04      7.48 o 
  12   7  13        3.47       11.23     11.70 o 
   0   8  13       18.47        8.97     11.44 o 
   1   8  13       20.91       27.43      9.63 o 
   2   8  13       21.40       27.86      9.89 o 
   3   8  13       38.46       35.83      9.98 o 
   4   8  13       27.61       27.67     11.77 o 
   5   8  13       16.49        4.83      8.00 o 
   6   8  13       71.93       67.98     10.99 o 
   7   8  13       31.46       26.02      9.54 o 
   8   8  13       34.78       25.68     10.01 o 
   9   8  13       12.27       17.22     10.92 o 
  10   8  13        2.96        0.96      9.87 o 
   1   9  13        0.07        5.58      9.57 o 
   2   9  13       26.01       22.26     10.60 o 
   3   9  13       20.55       34.28     11.05 o 
   4   9  13        3.68        0.27      8.91 o 
   5   9  13        3.50        3.67     10.10 o 
   6   9  13        2.97        4.16      9.66 o 
   7   9  13        8.89        9.20     13.31 o 
   8   9  13        6.92        7.06     17.34 o 
   0  10  13       26.56        4.43     23.44 o 
   1  10  13       50.51       40.55     26.36 o 
   2  10  13       13.79       12.26     23.55 o 
   0   0  14      844.28      808.69     25.00 o 
   1   0  14     5121.87     4841.18     60.28 o 
   2   0  14     2218.15     2341.12     34.77 o 
   3   0  14      614.77      568.65     29.20 o 
   4   0  14       53.96       85.02     12.08 o 
   5   0  14     4238.17     4251.85     93.49 o 
   6   0  14     1144.68     1129.23     36.62 o 
   7   0  14      498.30      574.00     27.43 o 
   8   0  14      531.01      491.71     27.74 o 
   9   0  14     2072.71     2135.18     57.15 o 
  10   0  14     1381.50     1013.33    105.82 o 
  11   0  14     1506.46     1583.62     72.90 o 
  12   0  14     1040.08      865.74     37.26 o 
  13   0  14      106.73      113.39     18.46 o 
  14   0  14       13.22       21.19     20.15 o 
  15   0  14        3.78       33.37     15.52 o 
  16   0  14       93.30       68.06     28.03 o 
   1   1  14      502.46      534.75     10.24 o 
   2   1  14       37.89       21.10      3.27 o 
   3   1  14      731.40      684.37     11.49 o 
   4   1  14      440.50      404.93     10.99 o 
   5   1  14        6.41       10.55      3.89 o 
   6   1  14        0.65        3.90      4.58 o 
   7   1  14      404.76      365.43     15.87 o 
   8   1  14      553.69      514.22     16.45 o 
   9   1  14      535.97      521.17     19.50 o 
  10   1  14       23.32       20.49      6.77 o 
  11   1  14       70.06       98.97     10.47 o 
  12   1  14       38.21       46.50      9.04 o 
  13   1  14       52.14       72.92     10.17 o 
  14   1  14        9.63       -2.21      7.61 o 
  15   1  14       41.52       35.03     10.61 o 
  16   1  14       33.25       30.38     16.38 o 
   0   2  14      748.35      787.36     18.26 o 
   1   2  14      393.79      390.95      9.02 o 
   2   2  14      153.81      170.77      6.30 o 
   3   2  14     1807.62     1760.44     22.99 o 
   4   2  14       34.59       32.28      4.60 o 
   5   2  14       27.44       37.55      5.46 o 
   6   2  14      120.90      103.34      7.23 o 
   7   2  14      808.33      784.83     19.51 o 
   8   2  14      941.89      883.52     24.73 o 
   9   2  14      221.55      203.80     12.20 o 
  10   2  14      200.59      181.14     11.98 o 
  11   2  14        0.28        7.31      6.84 o 
  12   2  14       17.98        6.24      7.55 o 
  13   2  14        6.06        6.77      7.59 o 
  14   2  14       15.11       18.82      9.61 o 
  15   2  14       69.64       70.01     23.00 o 
  16   2  14        1.70       -0.99     19.65 o 
   1   3  14      264.73      255.70      8.03 o 
   2   3  14       16.57       20.04      4.29 o 
   3   3  14      156.65      130.90      6.98 o 
   4   3  14      144.03      142.00      8.66 o 
   5   3  14      476.47      444.47     15.15 o 
   6   3  14       15.27       11.07      5.44 o 
   7   3  14      612.53      686.50     16.72 o 
   8   3  14      179.42      181.21     12.27 o 
   9   3  14        0.14        0.47      6.61 o 
  10   3  14      224.75      216.91     12.07 o 
  11   3  14       61.20       86.89      9.44 o 
  12   3  14        0.21       -2.58      6.20 o 
  13   3  14       38.64       59.68     10.34 o 
  14   3  14       16.19       25.73      9.53 o 
  15   3  14        0.54       -2.52     10.66 o 
  16   3  14        1.01      -16.07     16.09 o 
   0   4  14       33.55       25.34      6.12 o 
   1   4  14     1265.99     1218.98     19.58 o 
   2   4  14      267.59      282.39      9.81 o 
   3   4  14      918.32      875.80     16.61 o 
   4   4  14       96.11       99.13      8.06 o 
   5   4  14        0.00        0.55      5.35 o 
   6   4  14      252.53      264.86     10.60 o 
   7   4  14      577.49      610.06     15.00 o 
   8   4  14       13.68       13.20      5.36 o 
   9   4  14       37.63       71.76      8.30 o 
  10   4  14        1.38       -6.54      6.54 o 
  11   4  14        0.32       -5.86      5.86 o 
  12   4  14        6.65       17.82      7.72 o 
  13   4  14      187.10      219.68     15.54 o 
  14   4  14       65.48       79.88     11.74 o 
  15   4  14       10.43       12.54     10.54 o 
   1   5  14      390.52      375.59     11.96 o 
   2   5  14      134.27      163.04      8.76 o 
   3   5  14        6.70        0.50      5.21 o 
   4   5  14       80.26       87.10      8.95 o 
   5   5  14      325.59      308.06     12.94 o 
   6   5  14      108.13      130.53     11.02 o 
   7   5  14       15.00       16.90      8.93 o 
   8   5  14        0.77        0.02      6.12 o 
   9   5  14      260.00      282.30     13.35 o 
  10   5  14        1.19        8.52      7.46 o 
  11   5  14      263.83      255.34     15.67 o 
  12   5  14       35.41       26.25      9.29 o 
  13   5  14        5.03        0.53      8.51 o 
  14   5  14        3.84        5.37     10.12 o 
   0   6  14      385.22      407.85     20.19 o 
   1   6  14       43.50       39.69      6.85 o 
   2   6  14      264.28      286.09     12.68 o 
   3   6  14        8.85       10.48      6.26 o 
   4   6  14       83.17       78.55     10.30 o 
   5   6  14      217.55      205.86     11.85 o 
   6   6  14       42.38       33.34      7.72 o 
   7   6  14       54.60       51.84      8.33 o 
   8   6  14      123.45      149.40     11.65 o 
   9   6  14       26.79       17.22      7.76 o 
  10   6  14       33.68       25.35      7.40 o 
  11   6  14       24.25       30.37     15.22 o 
  12   6  14       19.62       13.44     10.26 o 
  13   6  14       18.18        8.23     11.44 o 
   1   7  14       21.91       36.88      9.17 o 
   2   7  14       20.13       35.26      8.33 o 
   3   7  14        0.85       -5.04      6.81 o 
   4   7  14       11.57        7.51      6.73 o 
   5   7  14       28.01       32.93      7.94 o 
   6   7  14        2.08        5.74      7.19 o 
   7   7  14        2.53       -0.91      6.95 o 
   8   7  14       81.75       83.04     10.50 o 
   9   7  14        6.45        5.32     12.08 o 
  10   7  14        5.58       18.24      7.59 o 
  11   7  14        3.22       -7.31      7.71 o 
  12   7  14       31.40       62.42     19.21 o 
   0   8  14       72.04       93.98     18.63 o 
   1   8  14       13.43        8.16      9.00 o 
   2   8  14      142.15      124.30     17.16 o 
   3   8  14        8.75        9.12      9.26 o 
   4   8  14       29.12       43.70     10.80 o 
   5   8  14      138.71      170.56     14.42 o 
   6   8  14       21.61       26.37      9.58 o 
   7   8  14       95.35      104.76     13.78 o 
   8   8  14       19.78       17.16      9.71 o 
   9   8  14        0.06       -1.37      8.71 o 
  10   8  14       47.95       49.06     14.16 o 
   1   9  14       11.04       -4.79      9.25 o 
   2   9  14        9.03        1.50      9.32 o 
   3   9  14        0.30        2.30      8.78 o 
   4   9  14       32.25       39.61     11.58 o 
   5   9  14       10.72        8.94     10.27 o 
   6   9  14       28.77       49.38     37.81 o 
   7   9  14        0.62       -1.34     12.46 o 
   1   1  15        0.02       -2.88      2.88 o 
   2   1  15        0.04        2.80      3.11 o 
   3   1  15      687.15      747.03     16.79 o 
   4   1  15       65.02       62.33      5.26 o 
   5   1  15      229.44      237.27     10.89 o 
   6   1  15       23.20       31.50      6.48 o 
   7   1  15       25.16       30.03      9.13 o 
   8   1  15      643.35      610.38     28.39 o 
   9   1  15      175.37      180.99     12.00 o 
  10   1  15       47.89       36.83      8.11 o 
  11   1  15      363.06      320.54     17.56 o 
  12   1  15        0.08        0.52      8.09 o 
  13   1  15       39.59       18.72      8.71 o 
  14   1  15        0.85        8.42      8.07 o 
  15   1  15        0.02        8.08     10.96 o 
  16   1  15       37.86       37.38     23.93 o 
   0   2  15      198.21      208.27     10.35 o 
   1   2  15      201.72      220.06      7.34 o 
   2   2  15       43.37       34.57      4.39 o 
   3   2  15      710.94      696.96     13.80 o 
   4   2  15      447.47      494.42     14.52 o 
   5   2  15      690.08      686.93     15.71 o 
   6   2  15      863.93      898.15     23.94 o 
   7   2  15     1399.56     1251.12     26.70 o 
   8   2  15      223.98      230.79     16.63 o 
   9   2  15        7.54        1.13      6.84 o 
  10   2  15        1.46        5.44      6.73 o 
  11   2  15       22.15       39.19      8.50 o 
  12   2  15       31.82       43.61     10.98 o 
  13   2  15        5.88       10.30      8.00 o 
  14   2  15      194.97      214.68     17.30 o 
  15   2  15        6.36        1.57      9.64 o 
  16   2  15        7.11       21.82     15.79 o 
   1   3  15       65.07       80.22      6.11 o 
   2   3  15       40.60       36.73      5.07 o 
   3   3  15       31.98       31.11      5.02 o 
   4   3  15      115.30      125.07      8.30 o 
   5   3  15       10.38       20.22      5.73 o 
   6   3  15        5.04       -0.70      5.10 o 
   7   3  15      411.11      429.12     15.79 o 
   8   3  15     1080.12     1037.87     23.89 o 
   9   3  15       20.54       19.94      8.42 o 
  10   3  15        3.41        5.08      6.88 o 
  11   3  15       92.63       86.75     10.67 o 
  12   3  15        0.40       -6.85      6.85 o 
  13   3  15       73.71       79.45     15.14 o 
  14   3  15        4.58       13.64      9.31 o 
  15   3  15       15.74       10.80     11.36 o 
   0   4  15        3.11        2.27      6.91 o 
   1   4  15      624.74      619.10     14.06 o 
   2   4  15      282.24      312.70     14.39 o 
   3   4  15        3.45        6.10      5.51 o 
   4   4  15      311.44      318.43     12.26 o 
   5   4  15       81.05       82.07      8.14 o 
   6   4  15        5.17        3.74      5.46 o 
   7   4  15      152.80      147.16      9.96 o 
   8   4  15       56.76       64.31      7.95 o 
   9   4  15        6.01        2.05      7.01 o 
  10   4  15       51.77       52.70      8.60 o 
  11   4  15       79.71       73.09      9.54 o 
  12   4  15       19.22       14.75      7.46 o 
  13   4  15        0.59       13.33      8.91 o 
  14   4  15       43.61       57.32     11.20 o 
  15   4  15        1.88       16.72     12.20 o 
   1   5  15        3.76        1.13      4.58 o 
   2   5  15       19.16       22.84      5.57 o 
   3   5  15      139.18      162.02     10.24 o 
   4   5  15       92.20       83.11      8.40 o 
   5   5  15       68.26       55.62      7.71 o 
   6   5  15      176.30      168.06     10.88 o 
   7   5  15       14.63       11.42      7.12 o 
   8   5  15        1.74        5.02      6.55 o 
   9   5  15       10.78        9.37      8.65 o 
  10   5  15       20.24       16.52      8.27 o 
  11   5  15       28.76       51.80     10.12 o 
  12   5  15       21.26        5.52      9.28 o 
  13   5  15       12.12       24.00     10.35 o 
  14   5  15       18.15       35.29     16.22 o 
   0   6  15       41.64       53.89     11.01 o 
   1   6  15        0.81       -3.45      5.05 o 
   2   6  15      217.52      199.34     12.76 o 
   3   6  15       61.98       66.94      8.50 o 
   4   6  15      332.65      312.88     13.79 o 
   5   6  15        6.55       -1.02      6.06 o 
   6   6  15      190.58      233.02     17.99 o 
   7   6  15       91.27       75.65     11.87 o 
   8   6  15      157.61      167.92     12.21 o 
   9   6  15        5.19        5.70      7.35 o 
  10   6  15      169.22      210.62     13.74 o 
  11   6  15       20.56       11.41      8.99 o 
  12   6  15        0.07       -1.39     11.27 o 
  13   6  15        0.29      -12.75     12.75 o 
   1   7  15       42.04       28.26      8.28 o 
   2   7  15        0.38       -1.68      6.60 o 
   3   7  15       14.15       15.44      7.57 o 
   4   7  15        5.14       10.58      6.98 o 
   5   7  15      118.24      113.10     10.40 o 
   6   7  15       17.41       15.52      7.44 o 
   7   7  15        3.36        1.31      7.44 o 
   8   7  15      142.33      126.61     11.69 o 
   9   7  15        8.27        7.05      8.34 o 
  10   7  15        3.32        1.04      7.56 o 
  11   7  15        2.92        0.16     16.31 o 
   0   8  15       61.78       99.10     19.26 o 
   1   8  15        0.29       -7.76      7.76 o 
   2   8  15        9.64       13.35      9.27 o 
   3   8  15        2.75       -1.46      8.68 o 
   4   8  15       15.79       30.94      9.51 o 
   5   8  15       61.58       69.34     13.11 o 
   6   8  15        1.87        2.26      8.44 o 
   7   8  15        0.00       -2.69      8.29 o 
   8   8  15        0.91       -8.75      8.75 o 
   9   8  15       20.58      -10.16     10.28 o 
   1   9  15       18.98       27.59     11.24 o 
   2   9  15        6.78       -3.23      9.95 o 
   3   9  15        7.01       14.30     11.19 o 
   4   9  15       26.33       20.20     17.49 o 
   5   9  15       10.55       19.24     16.82 o 
   6   9  15       25.32        7.15     15.10 o 
   0   0  16     1386.92     1422.84     60.44 o 
   1   0  16     3188.13     3149.03     44.95 o 
   2   0  16     2518.99     2432.98     41.05 o 
   3   0  16      578.91      535.80     24.09 o 
   4   0  16       56.83       52.89     13.09 o 
   5   0  16       43.81       36.78      8.58 o 
   6   0  16        0.98       -9.06     11.59 o 
   7   0  16       38.92       25.53     12.25 o 
   8   0  16       76.81      106.20     12.08 o 
   9   0  16       73.51       77.30     15.02 o 
  10   0  16      454.16      438.28     52.29 o 
  11   0  16      249.94      320.71     25.15 o 
  12   0  16        8.67       22.55     13.14 o 
  13   0  16       41.14       29.00     14.53 o 
  14   0  16       42.09       68.98     18.13 o 
  15   0  16        0.56        9.62     15.15 o 
   1   1  16      245.37      240.91      7.80 o 
   2   1  16       95.86      104.19      6.50 o 
   3   1  16       78.59       82.16      6.17 o 
   4   1  16      795.90      759.81     14.77 o 
   5   1  16      446.90      459.18     14.84 o 
   6   1  16      389.27      381.97     14.38 o 
   7   1  16       25.80       17.77      7.88 o 
   8   1  16        0.20        1.89      7.36 o 
   9   1  16      213.22      209.28     12.49 o 
  10   1  16       23.82       20.96      7.45 o 
  11   1  16        0.05       -0.32      6.92 o 
  12   1  16       29.08       28.78      8.65 o 
  13   1  16       23.62       29.45      8.95 o 
  14   1  16       54.96       67.05     12.29 o 
  15   1  16        8.65       13.48     11.11 o 
  16   1  16        4.72       26.74     23.71 o 
   0   2  16      859.93      837.09     30.65 o 
   1   2  16        0.07        2.59      3.92 o 
   2   2  16        1.84        0.02      3.06 o 
   3   2  16       29.90       27.81      4.87 o 
   4   2  16        5.30       10.21      5.01 o 
   5   2  16     2724.23     2612.29     34.74 o 
   6   2  16       60.14       30.82     10.15 o 
   7   2  16      143.67      146.77     24.72 o 
   8   2  16      486.62      488.99     19.60 o 
   9   2  16      178.44      179.28     12.02 o 
  10   2  16        4.57       -3.18      6.35 o 
  11   2  16        2.17        1.39      7.08 o 
  12   2  16        0.67       -3.29      7.38 o 
  13   2  16        0.51       -2.88      7.73 o 
  14   2  16       10.92       11.42      9.04 o 
  15   2  16       92.17       82.77     13.68 o 
  16   2  16       33.28       67.88     18.03 o 
   1   3  16      171.15      164.30      8.02 o 
   2   3  16      142.09      154.77      7.96 o 
   3   3  16       22.75       14.01      4.71 o 
   4   3  16      249.14      249.78     16.80 o 
   5   3  16      926.71      924.97     21.64 o 
   6   3  16      150.82      171.50      9.86 o 
   7   3  16      160.87      157.80     11.15 o 
   8   3  16        1.80        2.99      7.35 o 
   9   3  16       55.45       48.94     10.11 o 
  10   3  16       17.26       18.29      7.60 o 
  11   3  16      101.64       79.77     10.58 o 
  12   3  16       14.06        9.18      7.61 o 
  13   3  16       13.01       20.73      8.63 o 
  14   3  16        4.96        9.62      9.32 o 
  15   3  16       68.94       62.93     17.76 o 
   0   4  16      194.82      166.26     13.41 o 
   1   4  16     1275.09     1297.70     31.68 o 
   2   4  16      121.44      127.14      8.14 o 
   3   4  16     2896.30     2874.88     38.68 o 
   4   4  16       42.07       29.17      6.80 o 
   5   4  16     1029.69     1015.95     21.43 o 
   6   4  16       28.98       37.06      7.04 o 
   7   4  16     1422.41     1309.25     25.15 o 
   8   4  16        3.82        2.51      6.96 o 
   9   4  16       89.71       84.18     11.99 o 
  10   4  16      158.16      170.75     13.37 o 
  11   4  16      152.34      178.90     13.92 o 
  12   4  16        2.84        8.96      8.12 o 
  13   4  16       34.28       30.69     10.70 o 
  14   4  16        1.97       -1.86     10.83 o 
   1   5  16       17.38       19.32      5.85 o 
   2   5  16       11.32       17.08      6.60 o 
   3   5  16       10.80       12.82      5.95 o 
   4   5  16       72.54       57.05      7.88 o 
   5   5  16        1.21        2.17      6.00 o 
   6   5  16        0.04        0.35      5.18 o 
   7   5  16        7.69       14.08      6.73 o 
   8   5  16        0.01       -3.03      6.27 o 
   9   5  16        2.32       -3.82      7.11 o 
  10   5  16        2.42        4.53      9.18 o 
  11   5  16      167.00      164.91     14.25 o 
  12   5  16       45.17       44.69     10.17 o 
  13   5  16       15.78        6.46     11.73 o 
   0   6  16        3.79        5.42      7.91 o 
   1   6  16      114.25       93.18      9.14 o 
   2   6  16        0.36       -1.36      6.32 o 
   3   6  16       54.89       46.30      9.42 o 
   4   6  16       41.55       40.57      9.08 o 
   5   6  16       63.52       51.53      8.38 o 
   6   6  16       14.80       15.90      7.16 o 
   7   6  16        0.02        3.66      6.69 o 
   8   6  16       95.06       83.78     10.23 o 
   9   6  16       30.57       18.58      8.14 o 
  10   6  16       11.50        7.46      9.67 o 
  11   6  16       15.88       16.69      9.17 o 
  12   6  16       11.73        7.28     13.89 o 
   1   7  16       10.35       -1.74      7.00 o 
   2   7  16       88.35      101.64     11.40 o 
   3   7  16       33.17       24.92      9.52 o 
   4   7  16        1.06       -1.36      7.23 o 
   5   7  16        0.94        1.19      6.41 o 
   6   7  16       11.09       19.77      8.64 o 
   7   7  16        1.01       13.50      7.96 o 
   8   7  16       59.05       31.39      9.06 o 
   9   7  16        0.00       -3.36      7.86 o 
  10   7  16       20.25       -8.11      8.75 o 
  11   7  16        1.30       -0.14     14.00 o 
   0   8  16       18.18       26.04     14.73 o 
   1   8  16       57.75       55.29     15.23 o 
   2   8  16       80.17       82.27     13.43 o 
   3   8  16       66.99       97.73     14.12 o 
   4   8  16       11.14       11.23      8.88 o 
   5   8  16       73.01       62.83     12.73 o 
   6   8  16       23.49       32.25     11.37 o 
   7   8  16        0.79        4.37      8.54 o 
   8   8  16        0.02        5.48      9.87 o 
   1   9  16        0.00      -13.33     13.77 o 
   2   9  16        0.50      -13.16     13.16 o 
   3   9  16        7.99        8.62     16.53 o 
   4   9  16        1.30        3.02     15.86 o 
   5   9  16        1.55        4.54     20.61 o 
   1   1  17        0.01       -1.43      3.48 o 
   2   1  17      735.06      681.37     20.26 o 
   3   1  17       13.38       16.10      4.68 o 
   4   1  17       44.40       46.83      7.05 o 
   5   1  17      204.29      183.15     10.94 o 
   6   1  17      904.23      911.84     26.93 o 
   7   1  17       51.57       55.58      9.37 o 
   8   1  17      114.07      111.39     11.78 o 
   9   1  17       41.44       61.94      9.07 o 
  10   1  17      171.90      158.21     21.73 o 
  11   1  17       32.54       18.42      8.01 o 
  12   1  17        8.12       -0.42      8.72 o 
  13   1  17        2.15        2.90      8.86 o 
  14   1  17        1.37       14.46     10.03 o 
  15   1  17       15.29       14.50     14.96 o 
   0   2  17       24.39       29.30      6.62 o 
   1   2  17     1248.13     1120.72     18.58 o 
   2   2  17       46.94       51.15      6.30 o 
   3   2  17       83.66       74.48      6.45 o 
   4   2  17       30.51       32.05      6.77 o 
   5   2  17     1336.43     1378.07     28.04 o 
   6   2  17       33.16       55.06      9.63 o 
   7   2  17     1050.60     1021.91     27.51 o 
   8   2  17       11.45       10.47      7.71 o 
   9   2  17      173.18      213.98     15.12 o 
  10   2  17       78.08       89.40     12.41 o 
  11   2  17        4.00       15.63      7.95 o 
  12   2  17       38.69       46.42      9.59 o 
  13   2  17        3.20        9.00      8.42 o 
  14   2  17       43.35       38.65     10.22 o 
  15   2  17        0.05      -13.18     28.74 o 
   1   3  17       74.00       83.94      6.89 o 
   2   3  17        4.77        5.38      4.60 o 
   3   3  17       54.64       53.07      7.02 o 
   4   3  17        9.13       14.47      5.76 o 
   5   3  17      332.32      352.05     12.83 o 
   6   3  17      113.30      110.11      9.79 o 
   7   3  17       18.97       14.43      7.11 o 
   8   3  17        0.52        1.89      7.35 o 
   9   3  17      104.53      105.49     18.31 o 
  10   3  17        0.17        1.96      6.69 o 
  11   3  17        1.74       -6.70      6.70 o 
  12   3  17        4.89        5.24      8.11 o 
  13   3  17       54.11       47.30     10.37 o 
  14   3  17       31.82       35.67     11.92 o 
  15   3  17        2.25       12.58     14.01 o 
   0   4  17     1727.31     1690.93     39.24 o 
   1   4  17       27.70       23.05      5.99 o 
   2   4  17      432.25      450.95     13.74 o 
   3   4  17       68.31       49.65      7.09 o 
   4   4  17        2.33       11.51      5.80 o 
   5   4  17       28.94       12.67      6.17 o 
   6   4  17        2.77        5.35      6.02 o 
   7   4  17      632.16      605.65     19.80 o 
   8   4  17       84.63      108.78     11.17 o 
   9   4  17        9.61        5.68      8.22 o 
  10   4  17       84.68       67.08     11.08 o 
  11   4  17        1.96       -7.26      7.26 o 
  12   4  17        0.86       -6.10      7.48 o 
  13   4  17        0.03        5.01      8.68 o 
  14   4  17        0.15        7.11     28.84 o 
   1   5  17       28.21       40.01      7.10 o 
   2   5  17       42.73       51.40      8.11 o 
   3   5  17      121.12      105.00      9.37 o 
   4   5  17      198.35      191.36     11.47 o 
   5   5  17       54.19       40.16      7.89 o 
   6   5  17        4.52       -2.75      6.13 o 
   7   5  17        0.72        0.06      9.87 o 
   8   5  17        0.92        0.01      7.37 o 
   9   5  17        8.01       11.48      8.93 o 
  10   5  17        0.04       -8.19      8.84 o 
  11   5  17       11.60       14.54      8.82 o 
  12   5  17       21.04       30.97      9.90 o 
  13   5  17        0.29       -7.80     15.29 o 
   0   6  17      623.16      611.55     25.80 o 
   1   6  17       54.80       41.67      8.51 o 
   2   6  17      188.46      197.65     13.32 o 
   3   6  17       66.25       77.50     10.14 o 
   4   6  17       21.57       30.09      8.40 o 
   5   6  17        0.66        8.98      6.95 o 
   6   6  17        7.82       15.90      7.38 o 
   7   6  17        2.15        2.87      7.14 o 
   8   6  17      155.69      158.95     12.46 o 
   9   6  17        0.05       -2.12      8.42 o 
  10   6  17       17.21        9.60      9.98 o 
  11   6  17       14.49       10.02     10.04 o 
  12   6  17        8.05       17.47     15.85 o 
   1   7  17       17.35       16.96      8.05 o 
   2   7  17       31.44       31.03      9.26 o 
   3   7  17       19.67        5.77      7.92 o 
   4   7  17       38.26       33.16      9.16 o 
   5   7  17        6.37       -0.85      7.00 o 
   6   7  17       37.58       63.72      9.80 o 
   7   7  17       12.10       17.16      8.29 o 
   8   7  17        4.39       -3.58      7.87 o 
   9   7  17       10.18       -1.46      8.79 o 
  10   7  17       21.19       28.00     15.68 o 
   0   8  17        2.00       12.67     13.94 o 
   1   8  17        0.09       -8.63      8.63 o 
   2   8  17       47.51       60.01     12.93 o 
   3   8  17        0.09       -8.95      8.95 o 
   4   8  17       28.55       20.58      9.61 o 
   5   8  17       14.19       20.63      9.74 o 
   6   8  17        0.69       -5.37      9.74 o 
   7   8  17       48.33       70.01     13.80 o 
   8   8  17        7.38        7.70     10.39 o 
   1   9  17        0.44       -0.51     14.91 o 
   2   9  17       18.45       25.64     18.06 o 
   3   9  17       21.26        5.37     16.74 o 
   0   0  18      360.75      346.13     19.55 o 
   1   0  18      935.26      884.92     21.44 o 
   2   0  18     5241.72     5124.86     79.14 o 
   3   0  18       19.02       26.24      8.34 o 
   4   0  18     1140.13     1177.00     31.04 o 
   5   0  18     1454.12     1364.24     43.99 o 
   6   0  18       12.86       -0.87      9.90 o 
   7   0  18      318.38      293.58     34.25 o 
   8   0  18      591.00      599.67     40.24 o 
   9   0  18      771.84      705.76     34.31 o 
  10   0  18      247.67      296.73     56.12 o 
  11   0  18       16.13       66.90     16.05 o 
  12   0  18      586.35      674.07     36.80 o 
  13   0  18        5.46       -7.36     12.54 o 
  14   0  18       50.02       85.55     30.57 o 
  15   0  18        0.15       17.12     21.98 o 
   1   1  18      187.94      170.85      8.29 o 
   2   1  18      277.24      300.19     10.31 o 
   3   1  18       99.80      108.05      8.07 o 
   4   1  18      472.93      470.24     14.25 o 
   5   1  18      103.19       93.81     11.39 o 
   6   1  18      279.77      284.14     25.18 o 
   7   1  18      198.97      216.89     34.61 o 
   8   1  18      218.30      247.89     15.85 o 
   9   1  18      183.27      173.79     12.36 o 
  10   1  18        3.75        6.26      7.02 o 
  11   1  18        3.89        2.38      8.19 o 
  12   1  18        7.74        2.47      9.00 o 
  13   1  18        6.59        6.66      9.74 o 
  14   1  18        7.13       11.30     10.33 o 
  15   1  18        4.50       25.91     15.97 o 
   0   2  18     1670.21     1602.42     36.54 o 
   1   2  18      566.10      560.79     18.23 o 
   2   2  18        0.66       -3.96      3.96 o 
   3   2  18       14.72       18.37      5.15 o 
   4   2  18      598.32      586.83     31.21 o 
   5   2  18        6.74        2.31      5.92 o 
   6   2  18       18.51       13.03      8.08 o 
   7   2  18       12.33        1.93      7.70 o 
   8   2  18      107.10      100.80     16.25 o 
   9   2  18      146.71      148.35     13.90 o 
  10   2  18      317.29      303.70     19.50 o 
  11   2  18       49.14       50.21      9.74 o 
  12   2  18        0.03        0.72      8.30 o 
  13   2  18        0.68       -3.50      7.89 o 
  14   2  18       34.83       23.42     13.92 o 
  15   2  18        9.93       25.71     23.60 o 
   1   3  18       98.50      109.39      8.51 o 
   2   3  18      140.12      130.63      8.98 o 
   3   3  18      213.54      216.93     10.74 o 
   4   3  18        7.30        7.18      5.69 o 
   5   3  18        1.81       -2.04      6.04 o 
   6   3  18      398.99      364.58     15.47 o 
   7   3  18       30.77        7.97      6.81 o 
   8   3  18        0.02       -2.07      7.20 o 
   9   3  18      128.44      119.11     15.10 o 
  10   3  18       32.47       21.26     12.49 o 
  11   3  18        6.76        2.29      7.53 o 
  12   3  18      116.37      123.26     13.51 o 
  13   3  18        0.92       -7.75      7.75 o 
  14   3  18        4.62       14.98     12.72 o 
   0   4  18        0.74       -7.16      7.59 o 
   1   4  18        9.49       -4.34      4.96 o 
   2   4  18       73.27       60.94      8.49 o 
   3   4  18        7.97        0.27      5.63 o 
   4   4  18       83.04       96.43      9.00 o 
   5   4  18      362.44      371.06     14.30 o 
   6   4  18      307.49      345.16     26.23 o 
   7   4  18      293.53      245.28     14.35 o 
   8   4  18       25.11       14.96      9.05 o 
   9   4  18       81.15       88.23     12.32 o 
  10   4  18      171.91      215.74     16.91 o 
  11   4  18       22.27        6.82      8.35 o 
  12   4  18        0.25       -2.63      7.73 o 
  13   4  18        9.98       51.92     14.17 o 
   1   5  18       10.97        9.87      6.23 o 
   2   5  18       61.70       59.20     11.86 o 
   3   5  18       16.23       10.04      9.16 o 
   4   5  18      183.06      198.09     11.91 o 
   5   5  18       33.27       49.32      8.23 o 
   6   5  18        2.16       -4.65      6.21 o 
   7   5  18       42.00       22.54      8.71 o 
   8   5  18        3.46        4.77      7.77 o 
   9   5  18       32.29       42.40     11.15 o 
  10   5  18       22.52       25.53     10.51 o 
  11   5  18        5.82        2.19      8.36 o 
  12   5  18       23.65       19.63     15.73 o 
   0   6  18      764.09      875.76     56.25 o 
   1   6  18        4.21        5.48      7.00 o 
   2   6  18       93.09       96.88     11.23 o 
   3   6  18        8.12       16.47      8.11 o 
   4   6  18       36.10       22.15      8.55 o 
   5   6  18        1.45        7.87      8.01 o 
   6   6  18        4.35       17.32      7.47 o 
   7   6  18        0.60       -5.47      7.07 o 
   8   6  18       20.80       19.04      8.93 o 
   9   6  18       77.76       67.72     11.84 o 
  10   6  18        0.01       -6.09      9.62 o 
  11   6  18       12.91       25.26     13.29 o 
   1   7  18       48.95       41.26      9.60 o 
   2   7  18       48.55       44.53      9.80 o 
   3   7  18      106.96       96.21     11.78 o 
   4   7  18       30.79       23.54      9.15 o 
   5   7  18        6.75        4.93      8.91 o 
   6   7  18        0.17       -1.28      8.23 o 
   7   7  18        0.01       -2.33      7.79 o 
   8   7  18       61.90       63.51     10.70 o 
   9   7  18        0.06       18.75     11.44 o 
   0   8  18       62.23       49.60     20.07 o 
   1   8  18       15.26        3.01     10.05 o 
   2   8  18       93.07      119.33     15.02 o 
   3   8  18        5.47        7.07      8.88 o 
   4   8  18       33.32       44.52     10.67 o 
   5   8  18        1.84       18.31     11.36 o 
   6   8  18       19.68       16.76     11.31 o 
   7   8  18        0.01      -11.44     11.44 o 
   1   1  19        4.54        6.67      4.65 o 
   2   1  19      340.29      349.24     11.29 o 
   3   1  19     1897.16     1926.21     40.44 o 
   4   1  19      218.30      238.18     15.22 o 
   5   1  19      320.00      291.45     21.42 o 
   6   1  19       11.37       17.05      7.86 o 
   7   1  19      103.18      129.26     12.59 o 
   8   1  19      164.38      128.63     13.15 o 
   9   1  19        0.23       -1.23      8.02 o 
  10   1  19        0.35       -2.43      7.96 o 
  11   1  19        6.10       10.55      9.29 o 
  12   1  19       12.11       19.53      9.77 o 
  13   1  19       23.96       23.52     10.57 o 
  14   1  19        0.08        1.40     16.80 o 
   0   2  19      232.55      225.28     15.30 o 
   1   2  19     1280.01     1227.06     22.61 o 
   2   2  19       26.66       28.83      6.13 o 
   3   2  19     1217.93     1215.72     20.82 o 
   4   2  19       26.63       25.49      7.13 o 
   5   2  19      889.40      872.49     24.66 o 
   6   2  19       48.40       71.06     10.44 o 
   7   2  19       51.97       44.35      9.82 o 
   8   2  19        5.21        6.19      7.76 o 
   9   2  19      144.95      134.90     13.77 o 
  10   2  19        3.85        0.03      7.39 o 
  11   2  19        8.24        8.31      7.81 o 
  12   2  19        3.85       12.11      8.54 o 
  13   2  19       65.68       88.96     22.44 o 
  14   2  19        0.75        8.00     32.06 o 
   1   3  19      144.14      148.58      9.59 o 
   2   3  19      121.80      113.11      9.86 o 
   3   3  19      441.05      441.55     16.30 o 
   4   3  19      151.27      126.60      9.36 o 
   5   3  19       41.91       44.16      8.28 o 
   6   3  19        3.36       -2.87      6.86 o 
   7   3  19       43.78       33.31      9.59 o 
   8   3  19       18.16       26.53      9.21 o 
   9   3  19       74.86       82.92     12.25 o 
  10   3  19        0.29       -2.49      6.95 o 
  11   3  19       22.94       16.84      8.73 o 
  12   3  19        2.92        1.17      8.77 o 
  13   3  19        0.12       12.63     11.48 o 
  14   3  19        4.14      -14.35     18.90 o 
   0   4  19        0.81        1.71      7.66 o 
   1   4  19      107.44       87.19      8.49 o 
   2   4  19       12.91        4.63      6.13 o 
   3   4  19       38.45       36.61      8.08 o 
   4   4  19      119.07      114.43      9.56 o 
   5   4  19       30.39       45.42      7.61 o 
   6   4  19       45.68       40.42      8.68 o 
   7   4  19       28.59       37.55      9.53 o 
   8   4  19        1.30       14.92      8.94 o 
   9   4  19       29.22       40.24     10.76 o 
  10   4  19        6.75       10.62      9.23 o 
  11   4  19       14.62        6.45      8.44 o 
  12   4  19       24.86       25.44      9.36 o 
  13   4  19        0.08      -12.84     12.84 o 
   1   5  19        4.37        6.31      6.80 o 
   2   5  19       70.68       49.78      8.86 o 
   3   5  19       39.73       19.69      7.81 o 
   4   5  19       17.03       16.58      7.73 o 
   5   5  19        0.00       -0.32      6.50 o 
   6   5  19        5.82       15.89      7.27 o 
   7   5  19        5.04        5.23      8.10 o 
   8   5  19        1.60        7.10      8.39 o 
   9   5  19        4.46       15.22     10.01 o 
  10   5  19        0.05       -1.04      9.75 o 
  11   5  19       12.25       13.48     10.01 o 
  12   5  19        2.93        5.54     11.86 o 
   0   6  19      112.73      130.14     15.58 o 
   1   6  19      225.38      255.50     15.33 o 
   2   6  19        7.92       16.57      7.99 o 
   3   6  19      152.01      165.75     13.35 o 
   4   6  19      100.40      116.48     12.23 o 
   5   6  19       60.13       54.00     10.29 o 
   6   6  19      165.26      188.79     14.32 o 
   7   6  19      112.68      134.20     13.47 o 
   8   6  19        5.18       21.05      9.30 o 
   9   6  19       73.40       76.08     13.58 o 
  10   6  19       16.74       26.78     14.59 o 
   1   7  19        4.72        4.18      8.09 o 
   2   7  19       24.61       17.59      8.84 o 
   3   7  19       13.07       14.46      9.23 o 
   4   7  19        2.76       -2.05      8.65 o 
   5   7  19       56.61       47.96     10.55 o 
   6   7  19       24.66       46.00     10.77 o 
   7   7  19        0.19       12.43     10.21 o 
   8   7  19        0.35       -2.93     10.53 o 
   0   8  19        0.10       15.25     14.93 o 
   1   8  19        2.06       -1.18      9.14 o 
   2   8  19       19.76       18.89     10.05 o 
   3   8  19        0.00       -9.58      9.58 o 
   4   8  19       21.25        2.95     10.47 o 
   5   8  19        0.29       15.67     11.24 o 
   0   0  20      746.56      892.00     65.38 o 
   1   0  20      416.31      403.33     19.00 o 
   2   0  20      250.78      263.45     16.34 o 
   3   0  20       59.03       40.91      9.68 o 
   4   0  20     1004.39      928.51     39.92 o 
   5   0  20     1376.98     1474.63     47.15 o 
   6   0  20        2.43       -0.28     10.10 o 
   7   0  20      101.10       90.91     16.65 o 
   8   0  20       10.86       17.71     12.39 o 
   9   0  20       13.89       37.28     24.77 o 
  10   0  20       38.52       66.90     19.15 o 
  11   0  20       51.72       26.65     14.63 o 
  12   0  20       30.10       12.86     14.37 o 
  13   0  20      135.49      124.15     21.57 o 
  14   0  20        1.68       14.53     22.42 o 
   1   1  20        7.35        8.49      5.16 o 
   2   1  20       93.79       94.50      8.29 o 
   3   1  20       43.99       23.98      6.16 o 
   4   1  20       55.14       55.41      9.25 o 
   5   1  20        0.05       -6.40      6.40 o 
   6   1  20       62.86       75.11     10.69 o 
   7   1  20        0.04       11.88      7.71 o 
   8   1  20       87.36       83.58     14.28 o 
   9   1  20      152.26      211.67     18.31 o 
  10   1  20        8.72       17.22      9.51 o 
  11   1  20        4.04       10.36      9.40 o 
  12   1  20        0.41        3.18      9.73 o 
  13   1  20        2.86        3.61      9.18 o 
  14   1  20        1.31       -9.66     19.99 o 
   0   2  20      432.99      490.32     20.90 o 
   1   2  20      493.55      457.68     14.51 o 
   2   2  20      292.61      259.70     10.50 o 
   3   2  20        0.67       -5.92      5.92 o 
   4   2  20      205.38      206.19     12.45 o 
   5   2  20       38.08       26.46      9.50 o 
   6   2  20      123.52      110.47     11.93 o 
   7   2  20       23.26       31.17      9.23 o 
   8   2  20      120.93      119.58     13.21 o 
   9   2  20       42.06       31.67      9.99 o 
  10   2  20        8.85       -7.78      7.78 o 
  11   2  20      168.30      171.48     14.37 o 
  12   2  20       89.87       82.44     14.20 o 
  13   2  20        1.05      -10.08     14.66 o 
   1   3  20       61.00       79.86      8.15 o 
   2   3  20      138.99      135.57     15.06 o 
   3   3  20        0.32       -2.93      5.27 o 
   4   3  20        8.48        5.75      6.69 o 
   5   3  20       83.10       63.37      9.17 o 
   6   3  20       49.00       43.50      8.51 o 
   7   3  20       57.15       71.69     11.39 o 
   8   3  20       23.88       22.61      9.52 o 
   9   3  20        0.11       -7.71      7.71 o 
  10   3  20       36.08       29.35      9.19 o 
  11   3  20       27.85       41.15     10.15 o 
  12   3  20        4.74       11.74      9.18 o 
  13   3  20        2.39       23.10     13.07 o 
   0   4  20      100.82      101.21     13.21 o 
   1   4  20      258.25      254.93     12.37 o 
   2   4  20        5.94        3.02      6.64 o 
   3   4  20      660.58      666.25     20.33 o 
   4   4  20      234.62      255.27     14.27 o 
   5   4  20        0.09        4.23      6.80 o 
   6   4  20      264.17      238.48     14.49 o 
   7   4  20       95.13      125.13     14.02 o 
   8   4  20       68.16       87.82     12.84 o 
   9   4  20       14.12       23.22     10.23 o 
  10   4  20      103.98       90.15     13.31 o 
  11   4  20        0.04        2.77      8.22 o 
  12   4  20        0.13        1.46     10.83 o 
   1   5  20       12.30        9.40      7.60 o 
   2   5  20      132.46      139.96     17.19 o 
   3   5  20       80.32       93.74     18.56 o 
   4   5  20       35.08       46.76      9.21 o 
   5   5  20        0.01        1.16      7.16 o 
   6   5  20      134.94      142.14     19.77 o 
   7   5  20      135.81      139.79     13.64 o 
   8   5  20       36.12       46.35     16.72 o 
   9   5  20       16.17       13.41     10.12 o 
  10   5  20        1.96       16.91     11.06 o 
  11   5  20        2.67       31.30     11.51 o 
   0   6  20      293.79      330.23     27.49 o 
   1   6  20       92.19      107.25     11.97 o 
   2   6  20       75.41       79.68     12.10 o 
   3   6  20        0.01       -7.37      7.37 o 
   4   6  20       12.98       20.25      8.71 o 
   5   6  20       16.26        4.94      8.44 o 
   6   6  20       25.73       20.41      8.19 o 
   7   6  20       59.84       71.76     11.81 o 
   8   6  20       21.15       16.86      9.50 o 
   9   6  20       22.51       36.20     15.67 o 
  10   6  20       38.42       35.01     19.40 o 
   1   7  20       31.47        8.43     13.94 o 
   2   7  20       14.34        8.40      8.72 o 
   3   7  20        3.83       13.59      9.03 o 
   4   7  20       57.04       48.35     10.75 o 
   5   7  20       20.82        2.59     11.00 o 
   6   7  20       24.63       21.32     11.82 o 
   7   7  20        4.12        3.41     13.26 o 
   0   8  20       21.23        8.86     23.28 o 
   1   8  20        7.13        0.26     16.24 o 
   2   8  20       59.11        7.81     20.09 o 
   3   8  20        4.04        3.56     12.46 o 
   4   8  20       15.18       14.62     13.27 o 
   1   1  21      178.37      191.29     12.22 o 
   2   1  21      321.45      305.94     15.12 o 
   3   1  21       17.45       16.60      7.96 o 
   4   1  21        2.34       -0.44      6.23 o 
   5   1  21        0.57        4.80      7.51 o 
   6   1  21       54.49       46.09      9.37 o 
   7   1  21       12.87       22.89      8.88 o 
   8   1  21      116.41      128.20     16.15 o 
   9   1  21        2.66       -0.14      8.48 o 
  10   1  21       38.03       33.70     11.46 o 
  11   1  21       45.51       39.73     11.23 o 
  12   1  21        2.29       -2.90      9.07 o 
  13   1  21        2.42       -5.84     15.49 o 
   0   2  21     1121.00     1134.53     50.69 o 
   1   2  21       30.27       18.27      6.11 o 
   2   2  21      383.13      419.30     16.02 o 
   3   2  21      294.69      323.36     23.67 o 
   4   2  21       87.58      104.60     14.79 o 
   5   2  21      156.95      138.94     16.10 o 
   6   2  21       46.48       54.60     10.52 o 
   7   2  21      130.13      110.31     23.91 o 
   8   2  21      136.30      171.37     15.38 o 
   9   2  21       14.99        2.35      8.46 o 
  10   2  21      214.70      208.22     16.97 o 
  11   2  21        3.43        2.55      9.44 o 
  12   2  21      134.53      162.03     16.98 o 
  13   2  21        2.13       12.95     16.82 o 
   1   3  21      128.84      100.62      9.24 o 
   2   3  21      111.49      117.33     10.67 o 
   3   3  21       62.92       51.68     10.11 o 
   4   3  21      229.08      192.51     14.59 o 
   5   3  21        0.07        4.80      6.99 o 
   6   3  21       13.18       22.93      8.25 o 
   7   3  21      142.68      159.41     14.88 o 
   8   3  21       11.43        7.78      9.83 o 
   9   3  21        0.10        6.82      9.37 o 
  10   3  21        2.12        6.66      9.55 o 
  11   3  21       23.31       38.30     12.01 o 
  12   3  21        7.70        8.86     11.56 o 
   0   4  21        0.64        6.44      8.95 o 
   1   4  21      142.04      134.44     15.58 o 
   2   4  21        0.64        9.19      7.13 o 
   3   4  21        0.06        7.01      6.82 o 
   4   4  21       23.15       37.60      9.99 o 
   5   4  21       12.21        1.06      8.32 o 
   6   4  21        6.70       11.48      7.82 o 
   7   4  21        1.43        3.90      8.29 o 
   8   4  21       21.71       16.68      9.49 o 
   9   4  21        3.76       -8.11      8.11 o 
  10   4  21        1.95        4.26      9.38 o 
  11   4  21        4.35       16.31      9.99 o 
   1   5  21       62.12       64.19      9.92 o 
   2   5  21        8.98       13.92      8.00 o 
   3   5  21       67.30       74.20     19.26 o 
   4   5  21        0.52       -0.58      7.66 o 
   5   5  21        0.11        8.84      9.18 o 
   6   5  21        3.64        2.58     11.80 o 
   7   5  21        2.50        7.97      9.61 o 
   8   5  21        9.87       -1.58      9.17 o 
   9   5  21       19.99       10.98      9.98 o 
  10   5  21       20.39       24.08     13.41 o 
   0   6  21        0.20       20.22     14.17 o 
   1   6  21      124.95      125.67     17.67 o 
   2   6  21       24.88       17.81      9.00 o 
   3   6  21       21.77        6.23      8.38 o 
   4   6  21      145.88      154.09     13.98 o 
   5   6  21       15.93       11.68      9.34 o 
   6   6  21       20.29       30.99     11.34 o 
   7   6  21       52.05       53.95     12.32 o 
   8   6  21        5.41       20.33     11.17 o 
   9   6  21       17.07       14.12     15.72 o 
   1   7  21        0.33       -6.30     11.60 o 
   2   7  21        3.94       16.96      9.40 o 
   3   7  21        2.68        2.47      8.90 o 
   4   7  21       10.24        2.10      9.16 o 
   5   7  21       11.13        6.31     10.94 o 
   6   7  21       10.40        1.93     13.18 o 
   0   8  21       72.36       45.16     29.71 o 
   1   8  21       23.72       12.65     18.09 o 
   0   0  22       11.56       -2.97     15.56 o 
   1   0  22      944.35      901.81     37.12 o 
   2   0  22       33.99       23.59      9.94 o 
   3   0  22      366.94      315.25     18.97 o 
   4   0  22      137.08      138.43     17.90 o 
   5   0  22      502.38      496.96     28.52 o 
   6   0  22      130.44      160.14     19.86 o 
   7   0  22      356.91      324.48     26.04 o 
   8   0  22      112.94      138.55     20.09 o 
   9   0  22       19.98       39.14     15.62 o 
  10   0  22        6.60        7.86     12.79 o 
  11   0  22      184.04      233.82     26.65 o 
  12   0  22        9.57        4.27     21.98 o 
  13   0  22       15.55        2.38     20.96 o 
   1   1  22        0.88        2.50      6.83 o 
   2   1  22       18.22       25.84      7.92 o 
   3   1  22       28.81       35.73      7.99 o 
   4   1  22       12.26       24.53      7.76 o 
   5   1  22       18.17       20.77      8.64 o 
   6   1  22        5.70        6.26      8.23 o 
   7   1  22        0.59       -7.46      7.46 o 
   8   1  22        0.87        1.44      8.44 o 
   9   1  22       69.42       89.90     13.19 o 
  10   1  22        9.79       11.19      9.68 o 
  11   1  22       33.87       72.66     13.21 o 
  12   1  22       23.73       42.33     25.03 o 
  13   1  22        2.48       -0.73     15.23 o 
   0   2  22       79.67       61.64     11.66 o 
   1   2  22       18.11       12.26      7.17 o 
   2   2  22       43.15       51.21      8.77 o 
   3   2  22       68.92       66.18     10.68 o 
   4   2  22       46.09       51.83      8.88 o 
   5   2  22       62.88       71.26      9.90 o 
   6   2  22      180.75      177.09     15.04 o 
   7   2  22       95.55       83.80     12.30 o 
   8   2  22        2.20        6.67      8.63 o 
   9   2  22        0.49       -0.89      8.51 o 
  10   2  22        1.42        6.29      9.50 o 
  11   2  22       17.30       24.47     13.87 o 
  12   2  22        0.82       -1.80     14.90 o 
   1   3  22      222.66      250.32     12.68 o 
   2   3  22        2.01       22.46      8.67 o 
   3   3  22       41.88       22.70      9.06 o 
   4   3  22       25.14        9.53      8.33 o 
   5   3  22        3.97       -0.76      7.05 o 
   6   3  22        0.24       -5.47      7.82 o 
   7   3  22        9.41        8.24     12.48 o 
   8   3  22       22.15       18.19      9.75 o 
   9   3  22       69.84       73.02     15.47 o 
  10   3  22       50.05       63.26     12.23 o 
  11   3  22        2.02        2.71      9.52 o 
  12   3  22        4.10        4.73     15.10 o 
   0   4  22       14.40       23.76     10.04 o 
   1   4  22      189.76      203.16     14.44 o 
   2   4  22       58.17       64.18     10.05 o 
   3   4  22      279.75      311.06     29.94 o 
   4   4  22       44.16       29.69      9.88 o 
   5   4  22       35.70       24.94     10.40 o 
   6   4  22       13.20        8.64      8.42 o 
   7   4  22       78.84       89.72     13.50 o 
   8   4  22        4.43       21.37     10.32 o 
   9   4  22        3.13        6.06      9.59 o 
  10   4  22        0.09        2.58     11.30 o 
  11   4  22       11.15       -4.45     11.06 o 
   1   5  22        7.39        4.52      7.66 o 
   2   5  22        0.05        9.46      7.48 o 
   3   5  22       63.61       72.60     11.30 o 
   4   5  22        9.30        5.95      8.83 o 
   5   5  22       16.15       14.89      9.86 o 
   6   5  22       11.11       -3.57      9.30 o 
   7   5  22       90.19      119.08     14.87 o 
   8   5  22        1.68       17.24     10.54 o 
   9   5  22       10.48        5.34     11.96 o 
   0   6  22        4.36       -4.11     12.61 o 
   1   6  22       15.36        5.84     10.24 o 
   2   6  22        3.81       -7.35      7.98 o 
   3   6  22       24.19        6.61      9.08 o 
   4   6  22        0.35       -7.57      7.57 o 
   5   6  22       12.68       12.72     10.98 o 
   6   6  22        3.29        4.11     10.75 o 
   7   6  22       23.40       37.50     15.23 o 
   8   6  22        0.14      -14.92     14.92 o 
   1   7  22       12.07       25.45     11.17 o 
   2   7  22       17.69       11.42      9.68 o 
   3   7  22        0.11       -4.33      9.69 o 
   4   7  22        8.88       10.66     11.23 o 
   5   7  22        9.22        8.02     11.58 o 
   1   1  23       76.41       72.33      9.84 o 
   2   1  23       13.94       20.67      8.01 o 
   3   1  23      261.58      247.62     15.94 o 
   4   1  23       97.53       78.47     15.11 o 
   5   1  23        1.28       15.15      8.42 o 
   6   1  23        0.18       -6.43      7.56 o 
   7   1  23       30.36       41.10     13.23 o 
   8   1  23        9.50        0.70      8.80 o 
   9   1  23      113.26      128.90     15.15 o 
  10   1  23       84.01       76.64     13.26 o 
  11   1  23        8.95       13.23     10.24 o 
  12   1  23        0.89       -2.64     15.18 o 
   0   2  23       55.04       68.60     12.13 o 
   1   2  23        3.26       11.81      7.32 o 
   2   2  23       67.50       74.65     11.51 o 
   3   2  23       56.27       46.87     17.76 o 
   4   2  23      115.79       95.50     12.30 o 
   5   2  23      113.20      157.69     17.95 o 
   6   2  23       53.69       57.99     11.02 o 
   7   2  23        6.51        4.28      8.76 o 
   8   2  23       31.03       44.12     10.96 o 
   9   2  23        8.08       13.92     14.71 o 
  10   2  23       31.36       34.14     11.22 o 
  11   2  23        9.15       13.31     15.50 o 
   1   3  23       50.83       51.78      8.34 o 
   2   3  23       38.30       32.16      9.71 o 
   3   3  23       42.19       32.04     10.01 o 
   4   3  23       29.50       10.43      9.15 o 
   5   3  23        6.97       -1.15      8.29 o 
   6   3  23        3.22        3.23      9.24 o 
   7   3  23        0.28        2.53      8.59 o 
   8   3  23        0.00        5.69      9.35 o 
   9   3  23        0.59       12.63      9.66 o 
  10   3  23        0.59       -3.09     11.10 o 
  11   3  23        4.18      -14.01     14.01 o 
   0   4  23       43.33       42.12     11.41 o 
   1   4  23        2.72       14.94      7.89 o 
   2   4  23        2.43        9.65      9.03 o 
   3   4  23        0.31        7.00      8.65 o 
   4   4  23        5.41        1.48      8.22 o 
   5   4  23       97.80       98.69     13.44 o 
   6   4  23       79.84       86.86     13.37 o 
   7   4  23        2.85       -9.66      9.66 o 
   8   4  23        4.34        5.60      9.79 o 
   9   4  23        1.40       -3.74     11.34 o 
  10   4  23       17.89       21.50     13.66 o 
   1   5  23        6.25       21.02      8.62 o 
   2   5  23        7.66        0.63      7.97 o 
   3   5  23       12.45       14.36     10.42 o 
   4   5  23        4.20        1.21      9.41 o 
   5   5  23       32.83       30.95     11.50 o 
   6   5  23        1.14       -4.01     12.94 o 
   7   5  23        0.03       -1.13     11.17 o 
   8   5  23        3.55       -9.48     15.08 o 
   0   6  23        7.15       -0.38     13.24 o 
   1   6  23       16.86       24.37     10.91 o 
   2   6  23        5.61       -7.52      8.06 o 
   3   6  23       54.36       60.54     11.60 o 
   4   6  23        4.95        7.38     10.67 o 
   5   6  23        6.48        6.54     12.95 o 
   6   6  23       78.28       98.16     18.42 o 
   1   7  23        1.74      -10.88     10.88 o 
   2   7  23        0.18      -12.01     12.01 o 
   0   0  24       39.33       55.15     23.55 o 
   1   0  24        0.03        0.03     12.38 o 
   2   0  24      516.39      599.11     33.13 o 
   3   0  24        0.14       10.82     22.90 o 
   4   0  24       38.85       28.78     13.50 o 
   5   0  24      181.34      164.40     21.04 o 
   6   0  24       33.37       56.58     15.34 o 
   7   0  24       21.22        5.03     12.64 o 
   8   0  24      109.14      160.10     26.14 o 
   9   0  24      282.66      223.12     25.62 o 
  10   0  24       23.18       47.67     17.47 o 
  11   0  24       10.42       -1.35     24.09 o 
   1   1  24       47.01       48.03     11.11 o 
   2   1  24      132.60      166.53     14.94 o 
   3   1  24       24.67       44.08     10.26 o 
   4   1  24        2.35       -2.30      9.32 o 
   5   1  24        0.21       14.24      8.97 o 
   6   1  24        0.25        3.13      8.59 o 
   7   1  24        5.63        3.10      8.62 o 
   8   1  24        8.00       16.05      9.29 o 
   9   1  24        8.81       -0.19      9.54 o 
  10   1  24        6.46        9.75      9.77 o 
  11   1  24        2.48       17.05     15.64 o 
   0   2  24       43.58       28.28     14.47 o 
   1   2  24       58.05       66.95     10.01 o 
   2   2  24       13.97       16.09      8.87 o 
   3   2  24       16.14        7.03      8.81 o 
   4   2  24        1.06       -5.86      8.66 o 
   5   2  24        0.03        3.38     10.09 o 
   6   2  24       34.78       27.93     10.02 o 
   7   2  24      157.29      153.26     15.39 o 
   8   2  24       22.30       26.29     10.43 o 
   9   2  24        4.57       -5.22      9.31 o 
  10   2  24        0.05       -4.16     13.77 o 
  11   2  24        0.00       11.71     17.47 o 
   1   3  24       16.70        8.09      8.67 o 
   2   3  24       14.44        9.88      8.72 o 
   3   3  24       16.34        5.41      9.08 o 
   4   3  24        6.90        2.15      9.11 o 
   5   3  24        0.16       10.77      9.02 o 
   6   3  24       56.36       69.18     14.16 o 
   7   3  24        0.50        3.44      9.41 o 
   8   3  24        7.23       -0.88      9.39 o 
   9   3  24        5.91      -12.42     15.32 o 
  10   3  24        0.50        4.38     12.73 o 
   0   4  24      508.04      592.96     33.50 o 
   1   4  24        4.16        7.46     10.06 o 
   2   4  24      124.96      121.74     14.12 o 
   3   4  24      134.09      128.29     14.66 o 
   4   4  24       57.93       88.98     13.33 o 
   5   4  24        0.16       -9.56      9.56 o 
   6   4  24       48.66       67.13     14.77 o 
   7   4  24        1.95        8.46     11.90 o 
   8   4  24       14.59        6.23     12.15 o 
   9   4  24        0.04       -6.29     17.00 o 
   1   5  24       37.67       28.46     11.16 o 
   2   5  24        0.06        1.86      7.91 o 
   3   5  24        0.03       -5.24      9.29 o 
   4   5  24       33.83       46.29     12.26 o 
   5   5  24        1.19        2.69      9.95 o 
   6   5  24       16.00       -0.91     10.06 o 
   7   5  24       10.84       13.21     16.37 o 
   0   6  24        0.67       25.96     15.18 o 
   1   6  24       16.01       16.00     10.81 o 
   2   6  24        0.05       -6.52      9.09 o 
   3   6  24       19.35       13.28     10.74 o 
   4   6  24       24.41       20.96     14.14 o 
   5   6  24        6.52        2.93     13.05 o 
   1   1  25        1.42       -5.29      8.94 o 
   2   1  25        7.88        8.50     12.02 o 
   3   1  25       16.05        8.82      9.01 o 
   4   1  25        1.63        6.37     10.31 o 
   5   1  25        0.98       11.97      8.97 o 
   6   1  25        5.29       -5.87     10.31 o 
   7   1  25        0.08        4.12      9.26 o 
   8   1  25        1.56       11.17     10.23 o 
   9   1  25       51.45       51.31     19.02 o 
  10   1  25        0.74       10.08     24.39 o 
   0   2  25       53.34       92.86     18.96 o 
   1   2  25      235.83      221.48     19.99 o 
   2   2  25        0.71       -4.59      8.49 o 
   3   2  25       39.12       38.53     10.67 o 
   4   2  25       53.33       71.92     14.10 o 
   5   2  25       66.98       85.22     22.95 o 
   6   2  25        2.66        1.14     10.44 o 
   7   2  25        9.66       17.86     10.01 o 
   8   2  25       17.16       27.95     10.79 o 
   9   2  25       38.13       50.70     12.06 o 
  10   2  25       33.40       45.27     41.59 o 
   1   3  25        3.26       -6.84      8.53 o 
   2   3  25        3.32        9.29      9.37 o 
   3   3  25        0.38       -7.77      8.82 o 
   4   3  25        5.35       21.05      9.80 o 
   5   3  25        1.37        4.51     13.46 o 
   6   3  25       30.18       24.22     12.50 o 
   7   3  25       14.25        8.96     11.93 o 
   8   3  25        0.63       11.06     12.24 o 
   9   3  25       44.24       48.89     14.73 o 
   0   4  25       46.15       53.45     16.13 o 
   1   4  25        5.13        6.43      9.59 o 
   2   4  25        5.99        2.29      9.08 o 
   3   4  25        2.61       24.87     10.73 o 
   4   4  25       15.32        3.28      9.49 o 
   5   4  25       24.41       20.41     11.06 o 
   6   4  25       11.59       10.41     12.53 o 
   7   4  25        5.44        3.42     31.17 o 
   8   4  25        3.86       12.36     16.97 o 
   1   5  25        0.12        2.17      9.53 o 
   2   5  25       35.48       40.54     11.89 o 
   3   5  25       18.73       15.31     10.94 o 
   4   5  25       10.79       10.57     10.78 o 
   5   5  25        2.07       27.20     14.12 o 
   6   5  25       30.36       30.99     17.19 o 
   0   6  25        1.74       12.50     15.76 o 
   1   6  25        2.18        1.52     10.36 o 
   2   6  25        1.82       -4.69     17.70 o 
   0   0  26       22.74       44.78     22.20 o 
   1   0  26       40.50       78.41     19.03 o 
   2   0  26       79.15      106.92     20.76 o 
   3   0  26        4.80       -7.94     18.96 o 
   4   0  26      133.52      165.07     34.19 o 
   5   0  26       20.86       32.40     15.75 o 
   6   0  26       29.99       27.80     24.87 o 
   7   0  26       96.00       94.17     20.43 o 
   8   0  26       32.64       23.60     15.34 o 
   9   0  26       57.26       75.74     38.54 o 
   1   1  26       10.58       19.25     10.97 o 
   2   1  26        8.47      -10.56     10.56 o 
   3   1  26       15.76        8.34     14.89 o 
   4   1  26        9.99       25.07     11.55 o 
   5   1  26       21.30       29.23     12.51 o 
   6   1  26       34.15       55.90     12.14 o 
   7   1  26        0.00        1.83      9.83 o 
   8   1  26        0.34        4.01     10.03 o 
   9   1  26        3.54        9.77     11.55 o 
   0   2  26      116.06      182.71     23.47 o 
   1   2  26       11.52       14.42     12.24 o 
   2   2  26       35.39       44.20     13.83 o 
   3   2  26        0.29       -5.99      9.05 o 
   4   2  26        3.44        6.00     10.73 o 
   5   2  26        1.10        9.32     13.00 o 
   6   2  26       13.17       12.93     11.64 o 
   7   2  26        0.91       10.95     11.91 o 
   8   2  26       46.03       60.33     12.83 o 
   1   3  26       41.63       47.27     14.67 o 
   2   3  26       35.39       29.86     11.25 o 
   3   3  26        0.03        0.96      9.92 o 
   4   3  26       62.77       87.83     15.25 o 
   5   3  26        0.01      -10.20     10.86 o 
   6   3  26        2.57        9.13     11.72 o 
   7   3  26       10.25       12.48     11.78 o 
   8   3  26        1.85        6.10     16.12 o 
   0   4  26       13.37       37.70     23.87 o 
   1   4  26        0.30       -9.05      9.05 o 
   2   4  26       36.87       35.29     13.67 o 
   3   4  26        0.12        3.07      9.84 o 
   4   4  26      163.10      182.54     17.54 o 
   5   4  26        1.57       -6.01     11.48 o 
   6   4  26      139.84      164.02     26.09 o 
   1   5  26        7.18        9.07     12.89 o 
   2   5  26       17.32       30.71     11.94 o 
   3   5  26        3.61        7.79     11.06 o 
   4   5  26        2.13        6.41     13.23 o 
   1   1  27        3.55        4.85     11.59 o 
   2   1  27       52.84       57.78     15.73 o 
   3   1  27        2.54       -3.35     14.40 o 
   4   1  27        8.92       16.32     15.52 o 
   5   1  27        7.38        1.07     13.51 o 
   6   1  27        4.51       10.71     12.56 o 
   7   1  27        0.29        9.84     10.11 o 
   8   1  27       32.29       62.71     15.85 o 
   0   2  27      175.49      118.78     22.02 o 
   1   2  27        3.27       -4.68     12.70 o 
   2   2  27      108.35      138.67     23.05 o 
   3   2  27        0.01        3.61     12.44 o 
   4   2  27       56.49       85.13     20.06 o 
   5   2  27       14.72       25.06     13.66 o 
   6   2  27       39.21       64.38     15.38 o 
   7   2  27        4.72        9.60     12.41 o 
   1   3  27        2.43       16.80     12.82 o 
   2   3  27        8.90        4.95     13.43 o 
   3   3  27        3.08       -3.20      9.68 o 
   4   3  27       11.00        4.60     11.58 o 
   5   3  27        1.58        8.91     12.26 o 
   6   3  27        0.66        2.13     17.09 o 
   0   4  27        2.57       29.92     24.95 o 
   1   4  27       73.94       74.65     21.64 o 
   2   4  27        0.64        8.25     10.54 o 
   3   4  27       16.17       24.75     11.52 o 
   4   4  27        3.50       -3.94     10.65 o 
   0   0  28        0.44      -11.72     21.50 o 
   1   0  28      209.33      243.68     27.06 o 
   2   0  28       59.66       62.17     28.79 o 
   3   0  28       62.88       51.10     30.63 o 
   4   0  28        7.60       -6.10     24.41 o 
   5   0  28       44.48       45.37     28.63 o 
   6   0  28        0.35      -12.96     23.71 o 
   1   1  28        3.35        1.70     12.58 o 
   2   1  28       23.05       20.12     15.84 o 
   3   1  28        0.09       -1.35     15.29 o 
   4   1  28        5.37       11.55     18.55 o 
   5   1  28       12.97        0.41     16.85 o 
   6   1  28        9.80       24.12     13.15 o 
   0   2  28       25.71       43.70     26.95 o 
   1   2  28       26.89       24.51     14.79 o 
   2   2  28        9.53        7.76     13.75 o 
   3   2  28       29.89       43.85     18.27 o 
   4   2  28       17.50       14.36     16.27 o 
   5   2  28        0.00       -1.08     11.59 o 
   1   3  28        0.00       -1.26     12.58 o 
   2   3  28       25.92       24.60     14.55 o 
   3   3  28        5.11       -0.15     13.47 o 
   4   3  28        4.76       12.23     12.74 o 
   1   1  29        6.66        6.45     13.81 o 
   2   1  29       15.11       53.56     32.41 o 
   3   1  29        1.53       16.36     17.04 o 
   4   1  29        9.68        6.61     17.70 o 
   0   2  29       21.78       53.64     27.17 o 
   1   2  29        0.39        9.20     13.57 o 
   2   2  29      147.75      156.26     20.69 o 
   3   2  29        6.25       16.39     18.24 o 
                                                 
